# Supplementary material for: Chemical-genetic profile analysis of five inhibitory compounds in yeast
Source: BMC Chem Biol. 2010 Aug 6;10:6. doi: 10.1186/1472-6769-10-6 (PMC2925817; doi:10.1186/1472-6769-10-6)
Supplement: Additional file 1 — Gene deletion sensitivities to different bioactive compounds. [file 1472-6769-10-6-S1.XLS]

## Sheet: Final
Supplementary Table-1: List of genes that when deleted, increase sensitivity to inhibitory drugs. The values represent normalized average growth inhibition from three different experiments in percentages; 100 represents complete inhibition. * are previously reported sensitive deletion strains.
	Cyclohexomide	Paromomycin	3-AT	Neomycin	Streptomycin
YDR495C	38.563	27.525	48.1299	54.0795	58.961
YBR188C	39.402	32.858	40.928	47.374
YLR318W	49.802	46.826	39.5556	36.2758
YLR435W	53.668	32.5505	55.997	41.9854
YOR290C	63.4137	30.914	52.2778	47.2828
YOR323C	67.7533	58.8075	39.2259	45.677
YCR009C	60.826	27.794	35.5513		85.0513
YGL072C	58.7097	49.62	65.4223		32.1931
YGL084C	49.3515	31.5875	45.677		33.6564
YJR073C	57.5693	73.094	64.2846		41.8709
YLR322W	90.4803	54.288	44.2543		26.1607
YNL298W	41.2155	26.4975	56.8515		57.2959
YOL163W	64.3885	41.391	29.923		32.1793
YOR295W	26.2435	39.2415	43.1997		58.4531
YBR082C	53.765		55.9573	44.3461	58.4977
YDL182W	54.425		35.393	24.1861	45.2197
YGL127C	43.587		79.0028	40.0373	26.1951
YGL214W	26.75 *		34.201	39.3915	40.96
YPR188C	58.399		28.5985	46.6501	51.7694
YBR076W	47.782		68.7726		50.8498
YBR214W	47.7695		41.3437		25.6729
YBR231C	42.0835		38.7621		36.3414
YBR294W	46.0925		53.4616		34.0699
YCL013W	60.2187		34.8685		87.7855
YCL027W	33.7905		28.3499		23.1218
YCR068W	38.1895		42.6479		34.7049
YDR176W	46.6013		51.1023		36.0701
YDR310C	49.821		59.5654		57.4503
YDR388W	62.7455		37.7287		34.9605
YDR496C	33.3625		43.887		39.7023
YEL008W	45.9825		41.7277		47.7444
YGL012W	87.32 *		59.1645		49.3385
YGL050W	37.2625		50.0095		50.2557
YGR062C	44.237		68.9222		28.6686
YGR204W	46.55		50.7926		28.3469
YGR285C	39.2255		57.6661		66.3514
YHL041W	37.321		48.0366		53.7773
YHL044W	27.728		47.986		50.6832
YKL126W	53.087		27.9629		48.3589
YKL142W	60.054		49.4256		30.1285
YKL199C	32.775		59.2353		59.828
YMR166C	25.2835		54.292		33.8883
YMR318C	45.5095		43.662		48.5751
YNL289W	55.652		27.408		46.5008
YOL018C	54.264		58.7702		35.1657
YOR301W	44.9875		36.8766		32.9015
YOR359W	22.7673		27.2227		81.0228
YBL083C	26.0615	29.731	29.935
YBR030W	51.909	27.97	45.3464
YBR077C	70.51 *	37.5275	44.4184
YCR020W-B	65.9685	31.0785	44.456
YDR442W	57.982	43.5795	30.5584
YDR477W	62.892	53.4235	37.297
YGL173C	24.108	25.639	38.8118
YHL025W	58.111	37.3905	28.192
YLR287C	76.1655	33.476	49.4795
YLR330W	40.08 *	29.2345	36.9855
YMR116C	51.4647	44.2145	43.0778
YKL202W			30.6911	23.2931	38.9684
YMR266W			48.0581	24.1534	38.7201
YNL082W			52.4286	39.8318	41.2212
YPL234C			31.1853	25.1342	36.3823
YCL058C	27.3025	54.3315		44.7463
YPL042C	56.795	49.4625		32.1411
YPR139C	43.8873	48.469		55.9364
YER162C	48.723		54.935	58.7627
YJL056C	65.7315		41.6723	40.1318
YJR149W	29.7905		24.308	30.2375
YDL225W		51.804	45.94		27.9867
YJR060W		26.3105	37.7692		41.8532
YCR047C		71.02	60.1916	58.6683
YMR100W		26.331	44.3875	36.7299
YNL257C		32.562	56.114	31.6955
YHR064C	33.7693			27.59	44.8111
YJL124C	61.49 *			35.2108	35.7112
YOR014W	50.28			66.412	27.5844
YER044C	44.4205	34.365			37.9554
YOR293W		45.9145		67.9888	62.4063
YBR021W	27.5305		57.782
YBR279W	30.3625		43.574
YCL006C	39.8515		53.1125
YCL008C	43.643		48.0228
YCL023C	39.405		57.3666
YCL038C	42.586		39.3814
YCR062W	30.8685		31.114
YCR094W	45.22		49.5619
YDL020C	73.1233		25.3839
YDL090C	60.0525		41.117
YDL101C	62.7225		42.1595
YDL170W	43.1495		60.9749
YDL204W	25.328		40.8563
YDL230W	27.651		28.2269
YDR001C	68.5415		21.7925
YDR080W	45.8307		26.8355
YDR431W	54.6715		44.6424
YDR532C	44.611		42.88
YEL007W	70.356		52.0349
YER151C	51.5375		53.1274
YFL033C	40.4875		36.4835
YFR049W	25.595		32.7462
YGL025C	56.378		26.3241
YGL051W	33.813		74.0524
YGL151W	38.2313		34.1038
YGR022C	53.336		27.4355
YGR092W	49.18		38.5669
YGR108W	23.7525		38.7218
YGR132C	35.257		64.4219
YGR163W	41.7425		49.9563
YGR208W	39.2033		82.502
YHL016C	25.9147		26.9726
YHL019C	35.3475		32.38
YHL022C	38.3705		53.1751
YHR041C	75.903		26.0575
YHR061C	35.6315		38.5173
YHR209W	34.5855		41.4264
YIL002C	31.0483		45.0474
YIL086C	27.572		44.4646
YIL134W	37.1155		33.7835
YJL038C	36.335		54.2148
YJL148W	35.345		72.224
YJL175W	31.249		33.9175
YJR033C	30.61 *		40.115
YJR049C	36.89		26.5025
YJR079W	36.538		32.5707
YJR104C	57.6133		36.2364
YJR105W	63.447		35.9688
YJR118C	36.8885		48.698
YJR137C	50.46 *		45.1235
YJR146W	77.051		25.894
YKR042W	31.798		54.0264
YKR078W	37.0235		57.7507
YLL016W	27.995		37.6971
YLL057C	85.4453		56.8635
YLR122C	42.5123		21.8435
YLR124W	24.9917		31.9336
YLR150W	30.7245		40.6398
YLR174W	38.8135		40.6928
YLR226W	42.508		48.1676
YLR234W	47.7115		36.6065
YLR244C	42.6045		39.1605
YLR315W	59.492		36.043
YLR343W	35.457		28.0123
YLR386W	81.8307		38.735
YLR425W	78.2485		75.9501
YLR450W	30.992		34.849
YML014W	37.479		38.8201
YML016C	51.498		42.701
YML032C	45.2295		42.2606
YML121W	29.67 *		59.5465
YMR015C	60.3575		59.7112
YMR027W	23.434		40.8895
YMR038C	62.6715		45.178
YMR199W	68.2975		28.6667
YMR202W	80.1713		37.5163
YMR284W	27.064		24.623
YNL041C	50.247		38.5355
YNL056W	70.2705		45.187
YNL064C	52.287		57.3003
YNL106C	57.6093		42.235
YNL141W	36.0165		33.099
YNL190W	27.5143		32.6599
YNL223W	35.663		53.7426
YNL227C	50.064		26.328
YNL288W	69.846
YNL294C	35.863		56.9303
YNL304W	23.2345		34.7871
YNL305C	30.7327		29.244
YNR047W	50.183
YOL012C	39.479		36.5404
YOL081W	40.1337		62.775
YOL162W	62.0073		31.9861
YOR040W	34.6585		31.9025
YOR058C	61.041		27.9744
YOR064C	32.037		59.0013
YOR072W	25.537		35.3345
YOR161C	41.179		50.8655
YOR173W	47.585		58.2785
YOR186W	26.531		39.038
YOR187W	23.1295		29.125
YOR193W	44.6985		58.8215
YOR230W	44.4965		39.773
YOR320C	28.647		33.4919
YPL051W	31.1565		31.803
YPL108W	31.8447		58.3316
YPL213W	50.357		30.3843
YPR073C	40.1617		40.6821
YPR084W	36.593		56.3514
YPR130C	26.5055		30.5918
YPR149W	34.708		26.3907
YPR189W	54.88 *		70.6485
YAL026C			56.4846		52.1606
YBR104W			28.2165		27.8435
YBR209W			48.3761		62.2625
YBR215W			42.8411		30.1394
YBR220C			38.667		37.1878
YBR221C			44.9235		41.4775
YDL051W			39.0814		49.0028
YDL053C			44.1708		26.7605
YDL183C			27.9409		46.8724
YDR163W			38.5633		66.8986
YDR200C			26.5401		56.2389
YER049W			59.384		37.2185
YFL040W			45.5903		44.9505
YGL089C			68.2321		29.3451
YGL115W			65.628		41.3502
YGL168W			24.9402		43.559
YGR020C			50.8855		26.6906
YGR064W			49.3002		30.7183
YGR081C			44.1008		35.5086
YGR232W			35.913		28.1417
YGR259C			33.3826		33.8485
YGR286C			29.9163		31.439
YIL014W			27.4727		44.9546
YIL017C			37.8302		44.9085
YIL154C			28.4265		33.7504
YIR023W			38.2551		34.1067
YJL149W			61.3355		52.2101
YJR001W			61.5122		58.7236
YJR063W			37.1155		35.9769
YKL131W			33.524		32.565
YKL139W			41.4624		42.595
YKR001C			35.5905		36.2452
YKR033C			69.8181		58.5468
YKR039W			29.391		28.369
YLL005C			56.0667		23.2012
YLL009C			43.5355		29.8865
YLL020C			23.6775		37.2928
YLL038C			26.3422		28.3077
YLL039C			30.7676		50.6642
YLR016C			38.0765		45.6085
YLR085C			39.6048		40.6972
YML106W			32.1		43.7962
YMR274C			36.0242		30.0327
YNL271C			29.236		33.6552
YNL273W			73.5519		24.0409
YNL296W			48.9853		57.9931
YNL330C			67.9825		27.0559
YOR315W			36.0088		45.2809
YOR316C			37.2676		39.6681
YPL002C			48.0448		31.4424
YPL096W			47.5582		40.9377
YPL141C			52.1504		45.1637
YPL236C			35.4559		61.6534
YPR040W			40.3879		27.2002
YPR200C			49.5965		34.0466
YBL007C	42.1923				39.0172
YBL032W	54.383				51.3403
YBR041W	67.3043				31.1452
YBR042C	25.0495				23.1352
YBR043C	40.86				32.2756
YBR056W	51.48 *				41.5407
YBR139W	26.2655				33.9341
YBR228W	32.551				42.1093
YCL061C	55.784				35.8732
YCR008W	47.4375				48.6606
YDL125C	27.399				66.4147
YDL130W-A	52.6125				23.9146
YDR127W	28.6275				48.234
YDR156W	35.8915				51.7793
YDR218C	30.202				26.0896
YDR276C	72.767				61.5641
YDR455C	28.03				66.9462
YDR516C	30.9415				41.5935
YER039C	38.098				33.9322
YER053C	62.8775				25.0191
YER055C	45.8175				29.617
YER056C	47.569				29.755
YGL013C	60.21 *				29.9309
YHR114W	49.4495				27.7784
YIL077C	37.5595				26.9753
YJL154C	52.014				37.4014
YJR103W	22.467				52.57 *
YJR108W	36.9015				24.7313
YJR111C	41.034				47.2521
YKL011C	25.603				65.6433
YKL048C	40.5673				31.9255
YKL211C	44.301				31.2927
YLR338W	37.9225				37.9995
YLR398C	29.60 *				25.697
YLR452C	32.33				23.836
YMR322C	31.6243				41.6478
YNL100W	32.751				37.9762
YNL122C	42.114				46.4335
YNL184C	25.5575				23.1706
YNL278W	30.342				32.5021
YNL281W	59.7275				62.35
YNR001C	68.12 *				50.516
YNR058W	36.465				29.5104
YOL017W	51.4095				23.9026
YOL076W	75.2223				44.8958
YOL101C	42.007				22.9633
YOR076C	31.23 *				50.2322
YOR124C	46.157				44.2389
YOR279C	74.406				49.2264
YPL116W	32.613				29.5814
YPL144W	50.671				60.7158
YPR028W	28.8155				24.3399
YPR042C	25.153				35.0811
YPR111W	41.651				32.5444
YPR127W	48.598				30.111
YPR128C	29.2257				30.4652
YAL034C			33.551	52.7954
YBL091C			31.2823	27.5148
YBR176W			41.9533	27.402
YDR157W			63.5117	30.4909
YDR380W			63.8627	31.6092
YER060W-A			37.9345	46.3383
YER123W			50.1053	44.8432
YGL260W			45.6954	31.2748
YHR029C			23.7679	33.8365
YJL093C			55.8331	23.1064
YJR117W			23.755	34.4537
YKR027W			55.0291	23.8524
YLL044W			32.137	42.7072
YLR089C			37.6306	43.9515
YML066C			35.6515	34.8294
YMR152W			32.208	57.4426
YNL027W			34.8795	52.3427
YNL125C			33.232	28.7909
YNL249C			29.6265	25.8704
YOL150C			23.3928	32.7991
YOR302W			34.553	28.7271
YOR303W			42.7724	41.0205
YOR308C			36.4791	28.6854
YAL021C	48.795	49.8975
YBR121C	47.2825	56.573
YDL074C	39.3275	38.784
YDL079C	48.63	26.977
YDL096C	32.342	24.116
YDR296W	58.2165	33.35
YDR305C	40.546	24.029
YEL030W	27.917	31.3275
YFL010C	37.645	33.112
YGL110C	25.904	28.282
YIL065C	34.4425	32.766
YKR024C	31.611	49.916
YLR332W	42.835	28.9435
YLR350W	56.0397	24.192
YLR399C	35.553	45.615
YML013C-A	31.8305	32.339
YNL148C	50.2685	44.1235
YNL157W	28.1655	53.082
YOL148C	44.3295	43.738
YOR108W	24.7595	26.559
YOR343C	23.0667	25.912
YPR135W	45.283	30.679
YBL094C		42.4885	60.989
YDR372C		97.1255	27.856
YER150W		24.5905	54.163
YGL005C		49.3715	23.1365
YGR160W		45.091	49.3258
YIR033W		35.614	31.3374
YJL115W		37.4705	33.3416
YKL218C		23.84	75.686
YKR098C		37.7785	30.7925
YLR039C		31.7505	42.558
YLR131C		36.176	31.5215
YLR182W		28.978	51.011
YMR091C		24.0345	39.5275
YMR273C		34.573	32.7995
YMR304W		79.035	42.9328
YNL051W		28.184	36.5755
YPL123C		21.94	48.7215
YBL093C	54.9277			43.8607
YDR112W	31.8715			42.2925
YER044C-A	42.7175			52.891
YGL209W	36.372			26.3979
YGR271W	38.83 *			41.8714
YHR010W	47.8913			44.6328
YHR066W	33.7825			33.5559
YHR130C	30.6845			29.4023
YHR207C	33.16			33.429
YJR135C	22.7915			43.9581
YML097C	36.3475			22.3355
YMR140W	28.139			32.4671
YMR189W	30.85			34.7
YNL286W	47.1865			57.9784
YPL065W	24.746			61.7342
YPR031W	40.125			41.3637
YPR043W	42.777			29.1164
YBR189W		41.4425		61.7921
YDR059C		31.585		29.9112
YDR450W		37.863		28.9084
YEL042W		39.3805		32.2948
YIL009C-A		39.72		41.9468
YIR032C		34.956		37.9242
YJR005W		37.8325		30.1384
YML095C-A		54.692		70.2288
YNL138W		23.0365		29.7285
YOL121C		46.769		33.9198
YPL049C		25.2775		37.2333
YCL005W				24.2616	45.1291
YDR056C				29.1762	41.7473
YDR312W				32.2727	48.7142
YER188W				25.0593	46.4653
YJL053W				39.0644	46.9331
YJL134W				35.1977	24.3771
YKL030W				35.4687	56.2242
YMR246W				46.003	33.9747
YNL315C				57.433	60.4368
YBR071W		24.8965			30.969
YGR283C		24.724			58.5875
YJL012C		27.893			24.9007
YKR054C		24.987			67.0564
YLR099C		47.541			30.6014
YLR192C		36.6595			37.2062
YOL109W		32.9665			23.6192
YAL030W					39.4313
YAL044C					60.4568
YAR029W					45.1222
YAR030C					36.3322
YBL038W					49.1522
YBL043W					78.3316
YBL064C					30.0819
YBR010W					47.6553
YBR025C					32.2054
YBR040W					28.5142
YBR050C					27.4279
YBR052C					33.3361
YBR054W					32.7634
YBR061C					63.5731
YBR065C					40.1929
YBR100W					26.5682
YBR108W					24.6058
YBR131W					41.0672
YBR144C					25.8248
YBR145W					25.8828
YBR150C					31.4206
YBR151W					32.0494
YBR165W					26.3152
YBR177C					58.8574
YBR180W					26.1462
YBR218C					55.8324
YBR224W					30.5767
YBR226C					46.6816
YBR227C					34.5891
YBR230C					53.4635
YBR287W					25.4709
YCL048W					36.7311
YCR002C					57.9432
YCR028C					33.5525
YCR065W					50.2338
YCR105W					55.761
YDL024C					25.8037
YDL037C					33.7504
YDL052C					50.5625
YDL118W					29.5303
YDL129W					37.7145
YDL130W					45.0034
YDL131W					29.6107
YDL192W					47.1629
YDL203C					33.0743
YDL216C					30.1432
YDL229W					25.2255
YDR025W					27.074
YDR057W					67.4499
YDR065W					52.0616
YDR075W					34.2902
YDR105C					51.2906
YDR155C					24.3437
YDR161W					64.7767
YDR162C					34.478
YDR169C					42.3998
YDR171W					39.4825
YDR298C					22.3028
YDR418W					25.6006
YDR503C					25.531
YDR524C					38.2781
YDR538W					27.1792
YDR539W					25.6693
YEL001C					23.2166
YEL005C					40.1391
YER048C					29.2686
YER091C-A					53.7722
YER092W					34.2626
YER097W					24.0269
YER109C					30.1848
YER152C					24.2483
YFL036W					30.6191
YFR033C					32.7107
YFR038W					34.7749
YFR055W					31.5812
YGL070C					40.7031
YGL087C					46.487
YGL148W					40.3785
YGL205W					31.9291
YGL237C					27.8825
YGR057C					47.9585
YGR080W					47.8724
YGR130C					31.0322
YGR225W					47.9664
YGR266W					27.599
YGR284C					46.841
YGR287C					62.5211
YGR288W					34.6653
YHL010C					52.766
YHL042W					51.3906
YHL046C					55.8071
YHR031C					23.0193
YHR039C-B					52.1016
YHR079C-B					22.4762
YHR082C					43.1419
YHR106W					51.2067
YHR111W					36.499
YHR140W					52.8022
YIL013C					36.6147
YIL065C					28.9216
YIL090W					74.9288
YIL093C					39.3273
YIR024C					43.1709
YJL004C					37.5552
YJL027C					40.6358
YJL029C					22.9642
YJL038C					32.2451
YJL084C					28.5196
YJL101C					23.4738
YJL129C					51.8552
YJL138C					43.0007
YJL155C					28.2177
YJL157C					36.4032
YJL179W					33.822
YJL208C					73.7795
YJL215C					70.2888
YJR043C					30.9237
YJR106W					22.1259
YJR107W					30.6427
YJR124C					27.3705
YJR150C					38.1592
YKL009W					23.1848
YKL090W					39.7503
YKL159C					50.9758
YKL162C					42.8635
YKR007W					34.1047
YKR065C					28.2221
YKR069W					22.2905
YKR074W					26.9077
YKR096W					27.5553
YLL048C					37.1345
YLR017W					32.1169
YLR021W					27.46
YLR031W					39.8762
YLR048W					39.0151
YLR083C					37.2596
YLR087C					49.8942
YLR358C					39.0622
YLR399C					39.7215
YLR423C					26.4611
YLR444C					29.9775
YLR446W					33.9256
YML075C					29.8803
YML079W					32.2643
YMR136W					45.4448
YMR142C					57.7823
YMR186W					21.3173
YMR191W					27.1714
YMR226C					30.6352
YMR244C-A					33.4389
YMR316C-B					27.6461
YNL058C					28.2704
YNL104C					24.6442
YNL196C					34.6572
YNL208W					34.781
YNL211C					28.7277
YNL254C					48.3508
YNL266W					33.6598
YNL275W					29.2098
YNL291C					27.0939
YNL293W					39.1077
YNL305C					40.0707
YNL322C					31.1426
YNR014W					31.9175
YOL016C					61.3781
YOL035C					66.5797
YOL046C					53.7666
YOL049W					59.2661
YOL115W					33.334
YOL137W					24.4146
YOR007C					42.448
YOR008C					24.3801
YOR043W					35.8254
YOR044W					51.7439
YOR089C					27.4887
YOR096W					28.373
YOR133W					34.0766
YOR134W					28.9272
YOR135C					39.4058
YOR137C					29.6831
YOR267C					26.1683
YOR291W					33.616
YOR314W					33.9472
YOR378W					52.741
YOR386W					28.6628
YPL099C					26.9102
YPL103C					26.2058
YPL134C					26.7899
YPL188W					59.8422
YPL216W					28.5191
YPL219W					24.7611
YPL226W					37.5572
YPL230W					45.4885
YPL239W					40.994
YPR101W					33.3234
YPR106W					60.6935
YPR121W					31.8771
YPR148C					74.6933
YPR157W					29.8387
YPR194C					55.6391
YBL019W				41.7241
YBR090C-A				33.7075
YBR203W				31.3794
YCR011C				25.9724
YCR089W				30.8665
YDL072C				32.8518
YDR185C				37.1282
YDR237W				32.4507
YDR241W				70.5615
YDR285W				32.6281
YDR295C				27.0874
YDR375C				64.7567
YDR414C				74.5883
YDR423C				38.552
YDR430C				38.7856
YEL010W				58.1508
YEL016C				28.5004
YEL060C				33.8518
YEL072W				37.404
YER027C				24.2284
YER067C-A				32.7612
YER074W				51.3883
YER083C				52.5564
YER187W				56.0003
YFL055W				43.5646
YGL020C				27.6087
YGL057C				51.0159
YGL254W				39.7667
YGR088W				45.0314
YGR131W				34.3048
YGR141W				25.8465
YGR180C				40.2785
YGR202C				27.5904
YGR203W				54.5024
YGR213C				37.347
YGR258C				59.8569
YHR015W				66.7015
YHR048W				50.5597
YHR113W				56.2924
YHR139C-A				34.7353
YIL005W				33.7585
YIL050W				47.3461
YIL088C				63.1486
YIL092W				26.7776
YIL097W				35.8437
YJL055W				27.7063
YJL200C				48.8491
YJL212C				43.4877
YJR038C				42.8581
YJR056C				30.2793
YKL068W				55.6765
YKL081W				52.6876
YKL086W				46.9363
YKL097C				57.9876
YKL128C				31.8471
YKL167C				48.2841
YKL187C				22.3984
YKL200C				74.51
YKL216W				53.3251
YKR036C				30.0317
YKR058W				40.7658
YLL049W				25.9176
YLL051C				29.6787
YLL061W				33.3978
YLR098C				44.219
YLR108C				48.2956
YLR122C				31.8984
YLR173W				39.8763
YLR178C				53.1848
YLR194C				42.4446
YLR300W				38.0073
YLR331C				28.3501
YLR385C				24.9791
YLR395C				39.0603
YML029W				54.1312
YML120C				28.8963
YMR238W				25.3405
YNL087W				34.549
YNL105W				42.3048
YNR020C				27.7938
YNR032C-A				26.6329
YNR051C				28.6802
YOL036W				32.0082
YOL138C				39.0823
YOR038C				44.1432
YOR039W				62.1301
YOR092W				52.2096
YOR114W				35.6914
YOR239W				30.6369
YOR242C				50.3564
YOR324C				30.2007
YPL051W				66.7365
YPL057C				35.6306
YPL078C				29.3699
YPL120W				49.2533
YPL189W				26.9111
YPL205C				29.0341
YPL207W				28.551
YAL047C			33.0065
YAR050W			28.1279
YBL055C			27.7072
YBL072C			41.8055
YBL106C			39.308
YBR016W			31.3525
YBR019C			62.8924
YBR020W			33.4565
YBR036C			23.3805
YBR068C			34.6488
YBR072W			34.8412
YBR073W			31.5894
YBR083W			32.3734
YBR084W			27.4845
YBR090C			62.4659
YBR199W			36.3539
YBR213W			31.8691
YBR219C			33.969
YBR235W			30.854
YBR245C			24.4895
YBR261C			42.4256
YBR299W			35.491
YCL010C			63.7301
YCL016C			26.7613
YCL026C			61.725
YCL050C			28.5684
YCL056C			32.4594
YCR021C			28.8399
YCR033W			32.2859
YCR082W			49.2913
YDL023C			29.5756
YDL033C			27.5984
YDL048C			36.2622
YDL050C			48.8821
YDL072C			48.3025
YDL083C			33.1953
YDL085W			32.2006
YDL099W			41.7979
YDL117W			50.9615
YDL149W			48.1067
YDL173W			50.1636
YDL194W			33.5865
YDL210W			23.633
YDL240W			47.825
YDR137W			47.4197
YDR179W-A			36.5403
YDR207C			56.6606
YDR215C			23.368
YDR219C			25.5384
YDR261C			24.081
YDR293C			35.8615
YDR320C			28.713
YDR329C			65.7887
YDR458C			59.6138
YDR459C			31.922
YDR484W			66.8312
YDR490C			44.7923
YDR491C			29.5259
YDR492W			49.7627
YDR497C			28.9427
YDR528W			33.0005
YEL013W			44.3767
YEL020C			40.6842
YEL023C			35.59
YEL024W			39.9011
YEL040W			45.375
YER031C			42.5726
YER040W			52.3765
YER086W			45.0653
YER096W			56.9019
YER106W			25.0416
YER115C			26.442
YER117W			27.725
YER134C			29.3022
YER135C			27.5927
YER142C			38.1069
YER167W			46.3835
YER170W			29.7967
YER174C			34.0342
YER178W			35.0118
YFL042C			28.848
YFL043C			30.9615
YFR011C			57.2645
YGL003C			37.5761
YGL026C			45.1764
YGL045W			36.7582
YGL046W			61.1104
YGL077C			30.2113
YGL131C			43.4958
YGL140C			46.9944
YGL175C			34.4795
YGL228W			36.9499
YGL253W			48.805
YGL255W			36.7971
YGR001C			23.4935
YGR012W			37.4554
YGR019W			30.183
YGR023W			43.6441
YGR059W			43.8402
YGR063C			61.6535
YGR125W			24.094
YGR127W			26.8996
YGR129W			43.5406
YGR157W			37.7401
YGR192C			34.011
YGR193C			37.9228
YGR212W			33.5956
YGR256W			46.2301
YGR260W			26.6809
YGR261C			68.3532
YGR268C			32.6652
YGR281W			67.8344
YGR282C			49.9519
YHL013C			46.2363
YHL028W			53.1615
YHL031C			43.2614
YHR035W			49.7459
YHR039C			37.643
YHR049C-A			27.1918
YHR103W			26.3427
YHR121W			40.3422
YHR135C			30.9785
YHR136C			31.6528
YHR154W			53.3254
YHR157W			44.1996
YHR178W			44.3855
YIL001W			45.4461
YIL023C			47.5806
YIL029C			43.0317
YIL032C			25.8655
YIL058W			29.4171
YIL064W			39.0427
YIL103W			49.8744
YIL121W			30.64
YIL137C			28.7995
YIL156W			25.6344
YIL157C			38.681
YIL159W			40.9414
YIL168W			35.9205
YIR001C			43.9818
YIR003W			35.2738
YIR005W			45.1345
YIR016W			35.5197
YIR019C			28.7066
YIR034C			34.1203
YJL020C			25.3705
YJL043W			32.802
YJL051W			22.103
YJL057C			31.1224
YJL059W			34.3465
YJL095W			40.3495
YJL105W			28.6706
YJL144W			22.7433
YJL193W			56.1327
YJL213W			49.6422
YJR018W			33.5695
YJR025C			64.2099
YJR053W			27.2414
YJR059W			52.6165
YJR083C			28.2609
YJR087W			43.7725
YJR102C			51.8173
YJR120W			24.095
YJR125C			26.1118
YJR129C			29.7194
YJR131W			27.7775
YJR139C			55.1453
YJR142W			42.8365
YKL041W			29.2076
YKL062W			25.097
YKL069W			57.0044
YKL074C			26.3103
YKL079W			35.052
YKL084W			64.2934
YKL118W			56.9307
YKL132C			56.1539
YKL176C			24.9605
YKL204W			67.7219
YKL215C			33.6361
YKR010C			54.796
YKR019C			47.6652
YKR028W			36.061
YKR040C			26.9192
YKR043C			23.3953
YKR091W			45.6966
YKR093W			28.6755
YLL013C			52.3339
YLL023C			23.5765
YLR027C			48.5335
YLR059C			37.9338
YLR061W			22.508
YLR205C			24.0419
YLR225C			24.8562
YLR231C			25.6175
YLR237W			54.8896
YLR262C-A			52.2724
YLR267W			29.8485
YLR268W			41.4529
YLR319C			55.4005
YLR384C			39.7495
YLR432W			25.471
YLR434C			44.9957
YLR436C			62.3906
YML008C			40.3105
YML013W			29.4314
YML021C			27.4447
YML036W			29.0062
YML052W			57.4008
YML053C			42.7681
YML071C			57.487
YML080W			27.4497
YMR014W			32.9365
YMR022W			37.4597
YMR072W			53.3408
YMR123W			26.3228
YMR137C			30.6066
YMR164C			24.168
YMR174C			22.817
YMR177W			35.5121
YMR182C			40.9865
YMR188C			29.824
YMR251W			27.5525
YMR256C			25.615
YMR257C			23.163
YMR264W			29.215
YMR272C			22.673
YMR294W			32.597
YMR304C-A			29.2313
YMR306W			38.6288
YMR312W			27.3518
YNL020C			34.9624
YNL066W			40.5825
YNL067W			37.62
YNL071W			44.497
YNL094W			50.8901
YNL136W			60.2676
YNL253W			46.9253
YNL291C			54.7971
YNL296W			30.6447
YNL316C			38.5556
YNL318C			41.1921
YNL332W			36.82
YNR002C			40.8905
YNR010W			32.6005
YNR031C			28.9356
YNR062C			46.8315
YNR073C			27.9205
YOL002C			33.502
YOL003C			26.437
YOL006C			46.1355
YOL023W			32.6273
YOL063C			36.698
YOL071W			53.338
YOL091W			27.6342
YOL110W			43.5753
YOL111C			59.0334
YOL114C			30.7003
YOR006C			46.4539
YOR008C-A			32.9805
YOR009W			44.217
YOR013W			26.0475
YOR015W			24.621
YOR017W			26.7245
YOR019W			30.6503
YOR030W			42.9025
YOR033C			41.2015
YOR044W			42.1132
YOR052C			27.6105
YOR065W			42.3415
YOR115C			23.0337
YOR164C			26.5386
YOR183W			24.1985
YOR198C			41.0117
YOR202W			26.182
YOR209C			28.9183
YOR214C			38.4117
YOR275C			67.5141
YOR289W			33.8716
YOR292C			38.988
YOR297C			36.7705
YOR304W			24.0035
YOR313C			46.1781
YOR338W			43.4879
YOR364W			28.7395
YOR369C			32.3785
YPL004C			55.8561
YPL021W			61.3245
YPL034W			67.7599
YPL036W			42.6941
YPL037C			68.8679
YPL064C			39.8212
YPL069C			47.9223
YPL091W			26.1505
YPL092W			24.6096
YPL095C			49.1478
YPL121C			53.9233
YPL161C			48.0052
YPL183W-A			27.15
YPL202C			26.7645
YPL227C			42.2327
YPL253C			56.5373
YPR004C			29.789
YPR008W			30.7197
YPR012W			25.7002
YPR030W			46.6902
YPR059C			25.3536
YPR061C			25.273
YPR066W			38.8971
YPR078C			47.138
YPR147C			32.6701
YPR155C			65.3407
YPR159W			33.0315
YPR160W			47.3795
YPR170C			47.6664
YPR179C			63.0647
YPR185W			65.4616
YPR191W			39.106
YAL008W		22.203
YAL055W		22.432
YAL065C		22.9385
YBL053W		24.4545
YBL067C		24.516
YBL071C		24.5755
YBR045C		34.286
YBR048W		38.857
YBR134W		38.265
YCL074W		36.6895
YCR066W		26.4985
YCR107W		25.5765
YDL151C		51.3905
YDL243C		28.4745
YDR007W		35.067
YDR017C		56.254
YDR072C		55.6005
YDR084C		25.3355
YDR202C		28.8475
YDR210W		24.0875
YDR222W		27.542
YDR223W		32.4035
YDR326C		34.582
YDR333C		25.2075
YDR334W		30.98
YDR352W		35.05
YDR354W		35.561
YDR369C		26.754
YDR444W		33.163
YDR479C		29.3285
YEL031W		29.4445
YER007C-A		38.5675
YER108C		31.598
YER118C		40.3455
YER120W		29.5295
YFL010W-A		29.5545
YFL041W		29.7875
YFL044C		30.0245
YGL019W		30.1575
YGL105W		30.5325
YGL107C		30.591
YGR169C		30.6455
YGR230W		30.98
YHL030W		31.1945
YHR003C		31.235
YHR137W		31.5525
YHR183W		28.008
YIL057C		28.153
YIL161W		28.665
YIR031C		28.813
YJL064W		28.973
YJL094C		58.445
YJL137C		61.478
YJL139C		61.797
YJR032W		49.925
YJR094W-A		55.864
YKL001C		51.0295
YKL094W		51.9155
YKL101W		39.035
YKL162C-A		39.274
YKR100C		40.5415
YKR101W		40.542
YLL021W		40.8455
YLR054C		41.2765
YLR176C		41.4
YLR264W		41.8995
YLR352W		43.66
YML024W		45.1735
YML026C		45.9545
YMR195W		46.074
YMR230W		48.324
YMR255W		48.4265
YMR267W		32.426
YNL224C		31.881
YNL292W		32.033
YNR032W		34.135
YOL147C		35.153
YOR079C		36.3405
YOR099W		24.882
YOR317W		26.6645
YOR348C		25.185
YPL023C		25.26
YPL024W		25.294
YPL046C		26.07
YPL139C		25.6935
YPL256C		25.7385
YPL261C		27.708
YPR006C		27.713
YPR064W		23.8515
YAL058C-A	27.1945
YBL008W	46.5545
YBL046W	40.2305
YBL051C	37.8125
YBL061C	38.8727
YBL094C	43.4127
YBL103c	36.3343
YBR008C	55.909
YBR014C	28.5835
YBR022W	45.933
YBR023C	38.9485
YBR024W	31.557
YBR026C	42.4915
YBR033W	24.0325
YBR035C	58.6613
YBR059C	53.1313
YBR095C	65.01 *
YBR116C	28.3515
YBR126C	39.0007
YBR129C	39.185
YBR146W	49.4725
YBR148W	27.296
YBR149W	57.5473
YBR156C	30.4725
YBR166C	42.411
YBR177C	38.608
YBR178W	64.9945
YBR179C	35.42 *
YBR182C	68.1105
YBR184W	32.0625
YBR187W	48.455
YBR197C	49.8795
YBR200W	45.088
YBR201W	32.4585
YBR217W	22.1655
YBR264C	38.5445
YBR269C	50.462
YBR271W	31.714
YBR275C	40.7885
YBR277C	54.2365
YBR284W	37.5393
YBR285W	32.998
YBR290W	48.1605
YBR292C	38.3285
YCL002C	37.5465
YCL047C	45.9145
YCL062W	39.7505
YCR045C	51.36
YCR050C	60.354
YCR061W	52.5755
YCR081W	38.491
YCR098C	39.2773
YDL002C	35.92
YDL006W	29.5095
YDL018C	42.5915
YDL047W	32.6805
YDL080C	49.314
YDL091C	28.7457
YDL094C	39.937
YDL095W	47.6913
YDL122W	46.322
YDL172C	31.9875
YDL174C	49.176
YDL176W	43.9005
YDL181W	29.406
YDL187C	37.2587
YDL188C	77.0835
YDL189W	60.9355
YDL191W	27.1945
YDL201W	34.6015
YDL218W	34.861
YDL231C	42.297
YDL232W	73.3275
YDR003W	26.588
YDR048C	52.6503
YDR049W	77.30 *
YDR074W	31.5453
YDR117C	33.097
YDR125C	28.049
YDR152W	35.5175
YDR158W	31.3345
YDR192C	38.926
YDR198C	28.8795
YDR287W	51.718
YDR297W	63.874
YDR307W	63.418
YDR319C	31.1585
YDR335W	43.26 *
YDR385W	32.5965
YDR443C	48.097
YDR445C	39.764
YDR462W	64.02
YDR466W	32.778
YDR467C	38.0575
YDR469W	35.6543
YDR485C	41.11
YDR501W	29.561
YEL003W	28.4205
YEL044W	27.8593
YER014C-A	33.588
YER028C	28.652
YER050C	34.95
YER054C	29.0135
YER063W	22.9655
YER089C	29.0955
YER095W	37.16
YER175C	89.856
YER176W	60.232
YER177W	29.6935
YER179W	44.2495
YER181C	33.861
YER185W	49.0705
YFL018C	48.6745
YFL028C	43.3175
YFL032W	31.9415
YFR024C-A	46.2165
YFR034C	73.84
YFR040W	58.4745
YGL023C	36.54
YGL024W	62.465
YGL035C	42.615
YGL059W	36.4625
YGL066W	53.2445
YGL082W	42.09
YGL086W	31.332
YGL117W	29.8965
YGL118C	44.901
YGL144C	34.631
YGL161C	54.0025
YGL179C	43.12
YGL181W	31.89
YGL194C	45.51 *
YGL197W	37.67 *
YGL198W	25.9985
YGL199C	26.554
YGL208W	37.203
YGL210W	47.941
YGL211W	64.41
YGL212W	45.2275
YGR007W	25.8285
YGR071C	25.9075
YGR078C	44.1665
YGR093W	39.0255
YGR124W	31.8695
YGR135W	28.08
YGR166W	40.603
YGR177C	23.1885
YGR220C	34.6855
YHL009C	32.119
YHL023C	22.1945
YHL027W	33.598
YHL034C	31.801
YHL037C	26.682
YHL047C	45.128
YHR004C	76.714
YHR005C	33.884
YHR013C	33.2805
YHR030C	66.585
YHR043C	41.61
YHR101C	62.1353
YHR110W	64.8345
YHR115C	38.1
YHR156C	34.4935
YHR200W	37.46 *
YIL007C	45.766
YIL018W	39.756
YIL040W	65.1675
YIL041W	42.8235
YIL042C	38.7045
YIL049W	35.335
YIL054W	49.316
YIL084C	34.6945
YIL098C	45.65
YIL105C	35.591
YIL107C	29.45
YIL110W	40.264
YIL112W	55.6493
YIL113W	33.8905
YIL132C	35.7823
YIL133C	44.2295
YIL149C	46.1785
YIL152W	43.047
YIL153W	26.22 *
YIR036C	34.564
YJL042W	52.688
YJL082W	38.6775
YJL083W	50.54 *
YJL100W	34.1865
YJL118W	28.2435
YJL121C	62.1573
YJL126W	42.632
YJL163C	47.10 *
YJL164C	34.6685
YJL185C	40.5083
YJL201W	47.1645
YJL216C	33.7345
YJR040W	37.616
YJR048W	43.129
YJR050W	57.36
YJR058C	29.5935
YJR066W	31.8075
YJR069C	37.347
YJR074W	83.653
YJR084W	45.3135
YJR088C	53.706
YJR095W	50.647
YJR099W	58.6775
YJR100C	63.673
YJR110W	57.7475
YJR145C	52.55
YJR154W	29.0405
YKL006W	32.13 *
YKL007W	42.00 *
YKL051W	31.313
YKL073W	52.813
YKL110C	47.931
YKL213C	23.3965
YKR023W	41.80 *
YKR035W-A	36.235
YKR070W	57.889
YKR072C	56.9655
YKR077W	25.326
YKR082W	38.5935
YKR088C	38.672
YKR099W	41.783
YLL007C	47.10 *
YLL014W	41.295
YLL019C	32.718
YLR036C	40.867
YLR068W	55.8485
YLR074C	40.7315
YLR079W	39.482
YLR109W	23.094
YLR111W	60.3525
YLR119W	51.388
YLR134W	38.1347
YLR184W	31.599
YLR189C	31.4585
YLR200W	38.3845
YLR214W	44.0005
YLR219W	54.291
YLR220W	47.905
YLR228C	22.6255
YLR235C	23.234
YLR242C	25.753
YLR287C-A	35.523
YLR303W	34.5395
YLR337C	59.4455
YLR348C	40.0983
YLR360W	39.044
YLR361C	55.625
YLR388W	25.998
YLR391W	59.42 *
YLR413W	28.595
YLR416C	48.0883
YLR418C	49.0825
YLR429W	41.7375
YLR445W	50.712
YLR456W	30.9805
YML005W	37.9707
YML006C	59.0885
YML011C	42.4723
YML017W	47.134
YML028W	37.71
YML047C	25.502
YML048W-A	29.5055
YML058C-A	46.6025
YML060W	48.8595
YML062C	46.286
YML103C	57.54 *
YML115C	35.8205
YMR031C	35.0187
YMR058W	27.365
YMR075C-A	25.696
YMR075W	29.3385
YMR078C	42.2345
YMR080C	38.0713
YMR109W	45.124
YMR125W	46.358
YMR132C	26.79 *
YMR143W	46.529
YMR155W	35.6595
YMR187C	43.32 *
YMR207C	46.5943
YMR214W	32.4725
YMR224C	30.6695
YMR242C	34.6465
YMR282C	43.0007
YMR283C	41.7435
YMR319C	56.486
YNL021W	61.43
YNL023C	40.0335
YNL030W	38.1565
YNL043C	45.6437
YNL049C	31.77 *
YNL079C	38.012
YNL099C	43.8635
YNL140C	38.078
YNL146W	51.1695
YNL177C	43.053
YNL192W	27.2505
YNL193W	36.2755
YNL201C	59.821
YNL213C	56.221
YNL214W	38.2605
YNL217W	40.458
YNL219C	43.9463
YNL259C	53.3925
YNL283C	36.2605
YNL285W	42.5693
YNL291C	36.62
YNL299W	51.7905
YNL300W	33.4325
YNL301C	39.3575
YNL339C	28.6665
YNR008W	63.1645
YNR009W	36.539
YNR019W	45.0315
YNR021W	49.4273
YNR022C	41.6455
YNR025C	81.8595
YNR030W	37.9377
YNR051C	33.2953
YNR059W	37.3947
YNR062C	36.7355
YNR063W	37.111
YNR064C	45.6815
YNR069C	29.8565
YOL004W	82.7153
YOL013C	39.1585
YOL015W	38.497
YOL051W	65.0143
YOL064C	40.758
YOL090W	37.3583
YOL103W	53.0645
YOL104C	68.4775
YOL105C	58.3025
YOL151W	36.2505
YOL158C	48.793
YOR016C	24.677
YOR042W	35.994
YOR050C	44.89 *
YOR055W	58.5595
YOR059C	51.6295
YOR085W	54.943
YOR086C	47.758
YOR088W	50.8105
YOR105W	33.786
YOR118W	43.5827
YOR120W	52.3055
YOR127W	33.37 *
YOR172W	62.437
YOR199W	64.704
YOR222W	27.336
YOR227W	30.412
YOR233W	53.098
YOR234C	29.7895
YOR251C	39.903
YOR264W	59.1475
YOR277C	55.5225
YOR298C-A	65.79 *
YOR368W	34.348
YPL009C	25.82 *
YPL055C	24.65 *
YPL087W	46.0945
YPL089C	27.4125
YPL101W	30.7095
YPL102C	47.601
YPL105C	37.2245
YPL110C	27.5825
YPL111W	38.228
YPL114W	38.1245
YPL115C	53.1665
YPL133C	48.243
YPL145C	36.252
YPL154C	33.2547
YPL162C	48.8555
YPL170W	37.937
YPL174C	29.042
YPL181W	38.786
YPL182C	30.1933
YPL195W	37.28 *
YPL196W	32.94 *
YPL198W	48.146
YPL205C	67.1065
YPL206C	55.729
YPL207W	54.0135
YPL224C	27.644
YPL230W	23.3315
YPL245W	31.4865
YPL269W	48.0275
YPR050C	32.5465
YPR057W	30.616
YPR068C	34.0467
YPR070W	45.53 *
YPR075C	24.1055
YPR076W	44.1067
YPR077C	27.4745
YPR089W	27.0815
YPR090W	44.4625
YPR093C	42.151
YPR095C	31.1785
YPR100W	38.674
YPR114W	66.486
YPR145W	51.9765
YPR154W	39.9373
YPR185W	35.946
YPR195C	27.876

## Sheet: Raw genome-wide data
Normalized colony size inhibition by different drugs in percentages.
Systematic Name	Standard Name	3-AT			Cycloheximide			Streptomycin			Neomycin
YDR161W	TCI1	18.1	-37.552	48.8093	-24.835	-7.9355	-111.29	-14.9906	59.1578	70.3956	18.3736	56.4808	37.4272
YCR017C	YCR017C	-6.286	-29.366	23.6234	-25.611	15.271	-8.4096	-27.3128	33.1906	28.8953	12.5267	49.7559	31.1413
YDR162C	NBP2	6.6342	-1.5312	23.4932	-11.695	2.4591	6.2857	-40.3021	36.034	32.922	-8.87451	-7.11372	-7.99412
YCR019W	MAK32	-0.045249	38.101	2.9794	-26.019	5.3746	20.487	-20.7386	3.55118	29.3307	22.0692	18.6938	20.3815
YDR163W	YDR163W	11.377	38.206	38.9207	-1.0957	13.393	46.41	-30.1659	82.5816	51.2156	-10.9048	-42.2711	-26.5879
YCR020C	PET18	4.5455	37.212	15.8812	-1.0218	12.654	13.497	-35.7026	85.6317	9.58569	-29.3522	0.165664	-14.5933
YDR165W	YDR165W	-17.8	-13.546	2.65511	-18.73	0.12533	27.248	-25.7502	-17.33	16.6015	-29.4401	-25.5533	-27.4967
YCR020C-A	MAK31	-16.48	-9.8196	-6.08534	-13.468	-37.453	-8.768	-21.9668	55.4753	0.378614	-8.98903	-16.7604	-12.8747
YDR169C	STB3	18.623	-8.9386	-20.1862	-2.187	-27.797	40.158	-8.76343	49.3529	35.4467	-19.5662	-3.93434	-11.7503
YCR021C	HSP30	5.8818	21.557	36.1228	-6.9089	5.31	27.076	-7.13781	47.096	-3.3917	-12.6196	-11.4907	-12.0551
YDR171W	HSP42	-6.7785	-7.094	-47.6567	-16.293	-2.823	46.83	27.1894	51.7757	-38.2011	-15.7043	-38.6298	-27.167
YCR022C	YCR022C	-14.863	-61.015	37.4278	-14.389	10.941	35.845	-23.6072	65.941	-4.04332	-38.0001	21.0967	-8.45169
YDR173C	ARG82	18.656	-2.0717	6.02815	12.458	14.966	65.422	19.0255	84.1244	0.144115	-9.92145	80.1604	35.1195
YCR023C	YCR023C	-15.096	-0.41107	29.0638	-20.437	0.048485	45.305	-6.11348	14.3104	-17.0159	-34.9607	44.4843	4.76181
YDR175C	RSM24	0	0	0	0	0	0	0	0	0	0	0	0
YDR049W	YDR049W	0.81082	-30.064	38.139	89.949	64.653	105.83	2.4323	27.0784	15.312	-29.7214	-13.0297	-21.3756
YDR176W	NGG1	17.644	64.042	38.1627	25.216	36.299	78.289	34.5932	37.547	-38.0805	24.6678	13.7871	19.2274
YDR051C	YDR051C	3.662	-31.695	45.1795	-5.6185	-9.081	23.396	24.212	17.1129	18.1444	-44.3312	11.0562	-16.6375
YDR178W	SDH4	5.1124	-1.084	13.9299	7.711	-3.4169	15.261	43.9307	13.6634	4.02568	4.14522	17.0104	10.5778
YDR055W	PST1	9.1872	-13.535	60.7996	-53.727	-6.1583	49.761	17.0767	18.0063	-0.889729	-33.5605	-2.60278	-18.0816
YDR179C	YDR179C	-1.0291	20.716	24.7877	-26.748	-6.2842	-17.306	44.4307	-17.9182	-0.512368	-21.4292	10.2607	-5.58425
YDR056C	YDR056C	13.033	7.3856	17.0085	-13.783	14.408	43.144	42.665	40.8297	9.40739	-26.6587	29.6816	1.51144
YDR179W-A	YDR179W-A	9.5876	33.998	39.0826	-22.086	7.9767	-54.919	59.5333	118.084	10.2213	-15.2168	48.7475	16.7654
YDR057W	YDR057W	8.9645	13.344	37.3977	-41.669	-7.2169	43.131	76.4496	58.4503	-0.353076	6.99763	66.3796	36.6886
YBR219C	YBR219C	22.021	13.259	45.9171	4.3957	8.2201	-20.152	-17.4067	-42.0131	22.358	6.35874	-16.7212	-5.18123
YBL022C	PIM1	-3.8338	-7.1485	0	-17.093	-13.492	22.653	0	0	0	0	0	0
YBR220C	YBR220C	-8.5293	16.847	-9.12896	-18.969	7.7672	-6.4229	-31.0563	-25.6791	15.5238	-14.533	-23.0457	-18.7893
YBL024W	NCL1	43.108	24.48	5.50197	-7.7703	32.518	12.48	-23.5986	17.9033	26.5224	-5.92302	8.68179	1.37939
YBR221C	PDB1	-0.31101	29.833	-13.7559	-31.984	-16.558	48.768	-23.1525	40.2171	42.7379	3.25299	-3.25938	-0.003194
YBL025W	RRN10	0.89455	13.142	-35.62	-14.071	9.9785	44.33	-20.0548	16.1426	22.9985	9.34527	-30.8915	-10.7731
YBR222C	FAT2	-21.357	11.799	3.15081	-33.168	1.3552	44.065	-14.3629	28.5415	20.6535	-11.3867	-14.2344	-12.8105
YBL027W	RPL19B	-6.5023	31.655	-11.5908	-2.7957	-8.0757	69.228	-8.20663	4.18466	17.6793	-19.2166	-3.55058	-11.3836
YBR223C	YBR223C	-17.167	10.294	24.8184	-10.281	22.97	-8.7296	5.56133	12.6874	17.1092	-2.88929	1.34807	-0.770608
YBL028C	YBL028C	-16.796	14.281	21.5951	-11.405	0.84601	25.328	-5.95405	27.4818	13.8156	-2.18401	-6.88399	-4.534
YBR224W	YBR224W	-1.9101	14.657	38.4245	-5.482	13.174	19.082	23.7705	38.6468	29.3128	-8.30665	5.34126	-1.48269
YBL029W	YBL029W	-11.069	-3.0312	10.2311	-3.0947	17.925	39.468	7.18854	15.5831	25.8172	-14.2367	8.90197	-2.66739
YBR225W	YBR225W	-17.111	-8.5219	10.6909	2.4536	4.6813	41.663	4.73553	-33.3277	18.76	-31.2871	-15.0546	-23.1709
YBL031W	SHE1	1.2636	0.8215	18.8836	-9.9439	24.58	96.592	-5.39456	34.6411	25.5961	-9.34283	-19.7132	-14.528
YBR226C	YBR226C	-31.911	69.23	5.89013	13.499	-2.3625	16.726	51.032	27.745	12.3612	-34.4438	-20.4631	-27.4535
YBL032W	YBL032W	-17.566	-23.721	18.6551	40.186	14.046	68.58	89.3778	38.2303	26.4126	-16.4044	35.8327	9.71414
YBR227C	MCX1	0.33852	-7.5037	-4.27912	-12.634	-3.4476	-7.1545	37.4966	31.6816	9.08178	-14.9509	-36.4533	-25.7021
YBL036C	YBL036C	-31.85	-22.766	-30.7702	-11.085	-18.44	31.821	51.857	20.7025	13.8688	-10.9198	-0.973643	-5.94671
YBR228W	SLX1	-10.059	-10.043	0.290328	24.67	-6.6603	40.432	61.8261	22.3925	5.72086	2.91741	38.5479	20.7327
YBL037W	APL3	-23.467	-12.559	-14.2491	14.48	-5.5446	13.115	71.965	14.1629	16.2885	-11.0259	19.7773	4.37572
YBR229C	ROT2	-7.0197	1.3472	-13.9885	-0.45299	-2.5086	-0.030871	102.763	13.0478	8.26787	-2.13447	8.02763	2.94658
YBL038W	MRPL16	-24.042	-16.41	53.2646	4.4339	-5.1404	-12.326	55.2317	43.0727	6.24522	-25.616	58.8544	16.6192
YBR230C	YBR230C	-8.0104	15.215	60.1986	9.7416	-1.1452	-13.262	83.321	0	23.6061	-34.5518	0	-17.2759
YBL039C	URA7	21.799	22.243	51.7876	-4.8734	4.5105	-60.715	58.7504	0	14.1914	-25.5847	0	-12.7923
YDR148C	KGD2	39.472	29.392	39.8669	8.5358	5.3629	-5.8637	-22.9617	-4.69815	24.422	7.78705	8.04917	7.91811
YCR003W	MRPL32	-3.476	-4.251	36.6119	-16.927	7.8608	6.1328	-47.259	-13.3763	40.4083	-31.8312	-0.650408	-16.2408
YDR149C	YDR149C	9.7017	0.57668	0.613602	-27.342	-0.75742	9.0081	-31.1197	8.08741	16.7281	4.89724	1.67524	3.28624
YCR004C	YCP4	0	0	0	0	0	0	0	0	0	0	0	0
YDR150W	NUM1	-8.5347	15.215	-3.75663	2.2626	-5.297	19.287	-27.752	0.727846	11.2835	-39.7256	-16.284	-28.0048
YCR005C	CIT2	-4.3981	11.295	-65.1242	-7.4071	9.769	17.526	-22.9965	2.36836	16.0481	0.918904	-19.2288	-9.15494
YDR151C	CTH1	1.5289	8.7667	3.14277	7.8174	-3.6935	29.899	-14.7758	-7.89385	8.59017	1.77702	-20.6186	-9.42081
YCR006C	YCR006C	-8.426	11.636	-41.9162	4.3249	0.82674	31.014	-17.1591	14.6336	18.0868	-5.64961	-6.23769	-5.94365
YDR152W	YDR152W	12.839	12.998	-6.48422	4.5776	30.022	41.013	-11.4908	4.12092	11.4144	-28.6371	-5.27472	-16.9559
YCR007C	YCR007C	-0.28898	-8.5084	-29.6284	1.6028	14.042	43.462	-9.2015	-6.24718	24.8235	0.411801	-9.38915	-4.48867
YDR153C	YDR153C	0.7624	-21.32	0.475358	-7.1844	-10.616	36.553	-4.57414	13.0368	9.24294	-15.3748	6.29787	-4.53847
YCR008W	SAT4	22.804	15.159	20.7563	14.758	30.904	63.971	20.8477	69.3035	28.0177	15.7133	15.3014	15.5073
YDR154C	YDR154C	-5.1411	-13.416	3.60139	3.1752	-1.9079	4.0733	11.944	12.4471	15.9957	-14.0026	-12.2494	-13.126
YCR009C	RVS161	32.918	43.285	30.4509	56.811	41.579	84.088	94.798	88.5037	71.8522	1.53865	24.6137	13.0762
YDR155C	CPH1	-10.941	-24.189	12.1888	6.8464	2.243	31.235	10.3334	25.1787	23.5087	6.2816	0.513456	3.39753
YCR010C	SPG2	-5.9268	-28.797	17.1985	9.5426	-0.23651	5.9118	2.19624	25.6949	6.58911	-26.4853	-11.5823	-19.0338
YDR156W	RPA14	-22.973	-9.6766	-80.8574	28.39	1.9315	43.393	35.5053	68.0533	11.6961	8.30066	25.4937	16.8972
YCR011C	ADP1	-15.162	-4.0076	9.86293	-7.2698	-13.644	7.7948	37.514	19.906	11.5559	-45.0187	-35.9522	-40.4855
YDR157W	YDR157W	34.24	66.78	89.5151	23.126	-4.656	-2.3982	41.0316	9.72059	7.57306	-8.15756	-3.58093	-5.86925
YCR014C	POL4	-3.9028	-23.478	-7.65774	22.632	3.2004	11.229	59.0681	-19.1987	14.3325	-22.4023	58.2568	17.9273
YDR158W	HOM2	-18.761	2.819	18.5051	24.773	-1.9444	37.896	50.1234	-19.9891	18.715	-18.7927	55.3008	18.254
YCR015C	YCR015C	-31.537	0.37786	-3.74635	-20.607	-5.5727	-40.991	51.323	36.2804	6.43354	-16.7265	58.3717	20.8226
YDR159W	SAC3	4.9152	33.292	-49.3917	29.396	22.689	44.624	75.7607	0	0	-4.21338	0	-2.10669
YCR016W	YCR016W	12.848	11.066	31.3364	-0.56588	-3.4177	-47.006	-36.5962	38.5725	12.0579	-14.0465	0	-7.02325
YBR206W	YBR206W	1.9297	37.448	-10.2057	7.6469	3.4249	6.8355	-32.8193	-31.6209	14.3824	6.60412	26.1696	16.3869
YBL007C	SLA1	18.852	16.1	29.195	32.434	46.329	47.814	44.9047	33.1297	-23.6763	-9.84105	26.0356	8.09728
YBR207W	FTH1	-10.119	4.6048	-5.9605	-2.9005	-28.811	-3.1561	-42.7187	33.0541	17.3864	1.09184	-5.44224	-2.1752
YBL008W	HIR1	-7.1558	15.29	-40.0249	-8.0978	23.513	69.596	-18.7847	50.8778	13.4055	-4.37882	-7.70568	-6.04225
YBR208C	DUR1,2	-27.414	15.496	-0.086889	1.6882	-3.0723	26.685	-34.4012	-12.4828	17.4679	-1.48621	-23.4853	-12.4857
YBL009W	YBL009W	-11.111	-0.24905	-7.85985	-34.124	-14.279	21.151	-28.5151	26.8585	9.05947	-12.5738	-10.8197	-11.6967
YBR209W	YBR209W	-30.147	31.778	-50.5662	-33.155	-1.3463	18.905	-26.7876	7.65784	7.812	3.20111	0.288587	1.74485
YBL010C	YBL010C	-20.033	-4.4286	-9.73632	-32.422	-6.9466	31.182	-16.0555	10.0206	6.45513	-9.98501	-23.0608	-16.5229
YBR210W	YBR210W	-47.541	-1.176	-12.4932	-26.27	-4.6186	15.718	-6.46099	-4.02749	12.2808	-25.2641	-11.513	-18.3885
YBL011W	SCT1	-0.94537	17.48	-59.1618	13.605	-7.0246	77.02	-5.13333	-10.8366	12.9034	9.57567	-13.5531	-1.98869
YBR212W	NGR1	-10.998	-12.559	-15.5768	-4.2908	4.5952	39.596	-4.48358	21.2032	3.12995	-17.3373	-27.8096	-22.5734
YBL012C	YBL012C	0	0	0	0	0	0	0	0	0	0	0	0
YBR213W	MET8	6.3027	-5.6216	-48.0022	-11.327	-14.398	0.059421	0.126375	8.48386	-0.94179	-25.7712	2.66371	-11.5537
YBL013W	FMT1	3.1706	-0.25612	-9.42689	-13.552	-21.117	-24.179	5.49515	-31.5939	0.605979	-9.78638	-16.0949	-12.9407
YBR214W	SDS24	-5.4054	-17.18	48.9144	-21.124	-5.4766	-7.3667	8.43957	17.276	1.11732	-11.1273	3.76872	-3.67928
YBL015W	ACH1	-17.423	4.0798	-30.1323	-4.0438	8.5937	30.605	8.03016	36.5502	5.75175	0.950222	-6.57911	-2.81445
YBR215W	HPC2	5.4041	-10.527	-62.0594	15.088	5.9989	60.342	19.6187	21.7026	5.112	-12.5308	-17.689	-15.1099
YBL016W	FUS3	-10.863	-13.865	-14.6132	16.627	4.7094	52.174	18.8556	-18.5165	-0.228389	-8.13746	24.2476	8.05506
YBR216C	YBR216C	-18.225	-34.168	-20.1106	21.421	3.2088	-5.1833	10.9162	29.5376	-4.9499	-2.04706	-0.598504	-1.32278
YBL017C	PEP1	3.9205	-22.111	29.1793	-38.774	-11.084	7.7503	0.367806	21.3389	9.53393	-13.4595	3.55491	-4.95229
YBR217W	APG12	-8.9889	7.757	33.8205	22.075	22.256	4.8575	63.4351	5.96052	-0.337063	-4.31993	-20.3434	-12.3316
YBL019W	APN2	-24.03	12.123	33.0829	-0.57571	-14.468	-47.051	76.5471	16.8358	16.0087	-12.0826	42.269	15.0932
YBR218C	PYC2	-15.095	7.7762	41.8926	9.8685	3.6907	-17.849	82.2711	29.3937	8.83355	-32.1097	24.0626	-4.02356
YBL021C	HAP3	0	0	0	0	0	0	0	0	0	0	0	0
YDR133C	YDR133C	-9.778	108.46	-15.3454	20.796	10.689	-12.227	-21.0539	-15.8792	24.6993	11.85	35.1739	23.5119
YCL051W	LRE1	-18.637	3.0036	-46.9496	1.9993	-15.47	-29.572	-51.8663	13.7472	11.8454	21.2171	40.0566	30.6369
YDR134C	YDR134C	-13.856	3.1402	-27.9707	-10.102	-8.6793	-21.122	-30.0587	6.97121	22.035	-5.34535	-4.504	-4.92468
YCL055W	KAR4	-10.061	3.6659	-9.52103	4.4419	-8.7074	-24.082	-27.7764	-45.5055	7.32524	-14.6153	-1.98684	-8.30108
YDR135C	YCF1	-19.9	-36.723	-33.035	3.3076	2.7093	10.471	-28.5778	26.012	8.51166	-24.1353	3.45916	-10.3381
YCL056C	YCL056C	-3.9605	38.133	26.7857	-8.3261	12.99	-13.225	-20.2456	10.4309	4.18797	-35.7604	-8.21237	-21.9864
YDR136C	YDR136C	44.249	33.077	46.7358	-29.274	-16.257	12.757	-14.3881	-1.25808	-0.661947	1.93265	-3.55938	-0.813368
YCL057W	PRD1	-20.606	2.0788	24.0676	-1.7638	-12.688	22.63	-21.3039	11.8303	13.6667	-13.13	-0.13903	-6.63451
YDR137W	RGP1	38.755	23.266	80.238	-2.6421	-6.2875	6.25	-7.14557	9.85711	-2.82416	-5.88611	-4.95878	-5.42245
YCL060C	YCL061C	4.5206	-6.1523	-21.6523	-13.12	-1.4747	75.389	-9.24409	32.3736	11.5521	1.17083	-13.3679	-6.09855
YDR139C	RUB1	-11.298	-45.056	40.0837	-17.872	-4.2061	12.445	0.365118	-26.0777	22.5248	-14.735	-36.5777	-25.6563
YCL061C	#N/A	37.171	-12.745	-76.7012	36.824	47.527	83.001	21.8391	63.8607	21.9196	39.965	34.2915	37.1282
YDR140W	FYV9	-9.7353	-28.395	30.2197	-9.3606	-30.591	0.33831	8.08002	57.0305	-3.92205	-1.18991	9.21322	4.01166
YCL062W	YCL063W	-3.3771	-11.046	-65.6199	26.753	-7.9968	52.748	-0.60269	7.11139	4.04283	-13.5787	-13.2307	-13.4047
YDR142C	PEX7	-20.364	-34.287	-0.066901	-4.2298	0.98581	6.2345	7.31234	-44.2189	3.06146	5.6483	-19.1658	-6.75876
YCL063W	#N/A	-24.167	-3.8994	36.3752	-1.9693	3.0157	37.36	11.2455	8.41108	-6.31534	-0.013981	-1.34936	-0.681668
YDR143C	SAN1	-3.6659	-21.472	43.6483	8.3659	-7.0179	6.7276	9.8996	-11.5902	-0.402556	-17.6215	-28.6153	-23.1184
YCL064C	CHA1	18.7	0.24483	-20.6623	-10.202	-6.5549	9.766	14.9085	64.034	3.03873	-0.60474	-15.878	-8.24135
YDR144C	MKC7	1.5647	11.612	45.6033	27.026	8.4661	0.66507	24.5579	-11.3306	10.6943	-17.5131	-2.67061	-10.0918
YCL069W	YCL069W	-37.574	-23.199	-9.65536	25.465	20.553	14.723	15.1237	-10.0269	-1.48888	-4.51623	-16.2257	-10.371
YDR146C	SWI5	16.465	22.201	4.47865	0.37833	-1.9444	44.299	54.3162	18.5418	7.48598	-6.17448	45.8457	19.8356
YCR001W	YCR001W	-5.9766	13.005	7.43326	-22.759	-2.4968	-11.716	51.0068	0.565151	20.6777	-7.89396	-8.08232	-7.98814
YDR147W	EKI1	8.5969	8.2255	27.3119	-2.5583	0.70836	-31.826	70.2411	-11.2138	-11.2944	-21.9859	5.73777	-8.12404
YCR002C	CDC10	-9.8734	20.082	16.5205	92.312	-17.766	-23.24	73.7431	42.1433	1.19325	-16.8115	-15.2101	-16.0108
YBR186W	PCH2	17.635	2.0357	46.8304	25.363	10.818	5.0738	-20.4642	-20.6251	20.575	3.08009	32.7652	17.9226
YAR035W	YAT1	-0.59442	-3.3991	-24.2214	-17.57	-15.885	-0.29223	-54.9388	3.93166	15.3798	5.24357	11.0131	8.12832
YBR187W	YBR187W	-2.1275	-16.633	10.3988	-16.453	14.2	-31.046	-43.8049	15.3199	11.0963	-16.2539	1.5332	-7.36037
YAR037W	#N/A	-1.054	2.5473	-25.7714	-22.048	0.2777	-8.6016	-43.2806	-29.2451	12.8867	-15.859	24.7095	4.42523
YBR188C	NTC20	-2.6145	28.384	-11.9692	13.871	-12.033	-9.4046	-18.0843	-24.198	15.0865	-5.50566	-25.9306	-15.7182
YAR040C	#N/A	6.2244	23.441	-5.84347	-6.6042	-10.707	8.4732	-13.9856	-22.1287	20.2509	14.0438	4.43094	9.23737
YBR194W	YBR194W	-6.0755	6.2903	-56.4171	12.322	4.1255	42.609	-21.7726	7.07095	9.58197	-0.798238	-1.35573	-1.07698
YAR042W	SWH1	1.4477	16.258	-34.5343	19.084	-0.21341	40.728	-32.747	17.3062	4.33683	7.00651	-2.4049	2.3008
YBR195C	MSI1	-12.667	-6.0921	-39.5716	6.0891	-25.807	15.133	-14.1303	-21.552	10.6177	-11.0548	-18.94	-14.9974
YAR043C	#N/A	-26.412	-26.2	6.74226	3.7919	13.744	54.012	-15.667	4.42785	15.3373	-12.4411	-19.5591	-16.0001
YBR197C	YBR197C	-3.1857	-24.213	18.6965	-14.584	-22.771	-12.284	-5.75362	-20.2356	0.843058	-17.7229	-12.9156	-15.3192
YAR044W	OSH1	7.9513	-31.745	36.588	-9.0866	-12.837	2.515	-11.2513	-30.7038	-5.87507	-5.19906	-4.23435	-4.71671
YBR199W	KTR4	18.386	-28.208	-22.1492	-9.8009	12.943	-3.4903	28.7032	-51.2879	8.16705	-5.08876	-21.7013	-13.3951
YAR047C	YAR047C	-17.43	-31.86	20.2901	-10.53	-12.429	11.481	2.02288	1.83828	2.0801	-22.4205	-7.99294	-15.2067
YBR200W	BEM1	1.0194	-12.054	-16.6055	0.086489	26.204	63.972	-2.43271	61.471	11.2916	-5.83844	11.6601	2.91083
YBL001C	ECM15	-10.963	-47.085	-0.215864	-2.1131	-16.008	-4.5864	18.9427	-13.0901	2.99297	0.724485	0.390712	0.557598
YBR201W	DER1	-47.285	-10.868	8.607	-8.9558	-1.3778	20.54	9.82376	5.46106	6.58798	-3.68943	-1.21294	-2.45118
YBL002W	HTB2	-26.836	-29.145	-7.51681	-11.658	21.577	13.245	20.9201	21.3851	-6.66925	-0.262153	-23.1446	-11.7034
YBR203W	YBR203W	-15.739	5.8926	3.94957	16.438	-28.693	-12.134	13.5801	51.6388	5.27687	5.40713	-28.4231	-11.508
YBL003C	HTA2	-17.898	-21.051	29.5965	4.6695	-5.0724	-6.4357	32.2725	0.961604	-7.1151	-19.0138	6.34415	-6.33483
YBR204C	YBR204C	-7.1201	0.24979	-61.5395	-27.678	0.69663	4.1373	14.121	23.3318	-9.85229	-14.3199	-10.897	-12.6085
YBL005W	PDR3	-12.89	-2.163	15.945	4.0561	-14.261	-29.244	15.2204	21.1052	-2.66228	5.98809	3.43761	4.71285
YBR205W	KTR3	16.156	24.544	45.0837	19.944	7.729	14.599	82.8671	35.4813	2.5088	-23.0949	40.5209	8.71299
YBL006C	YBL006C	47.663	34.802	65.0606	-6.0044	3.5589	-5.4197	83.8619	24.6107	7.52874	0	36.0939	18.047
YDR121W	DPB4	14.048	-11.829	21.2286	15.171	25.994	3.085	33.4903	12.4172	-0.583021	27.9357	36.6538	32.2948
YCL036W	YCL036W	10.01	-4.3522	3.02697	-1.5069	14.572	15.32	83.4254	-43.1223	12.3765	17.8081	23.8016	20.8048
YDR122W	KIN1	-5.7109	6.5882	-2.81817	-26.534	-23.124	-13.142	-37.5225	-22.8615	2.8687	-10.8548	-19.2591	-15.057
YCL037C	SRO9	19.233	19.049	0	-3.7155	26.038	8.7103	0	0	0	0	0	0
YDR123C	INO2	-8.1499	8.5325	-16.3807	-32.415	11.251	23.992	-35.2758	-8.94997	6.78115	-14.6317	-12.9491	-13.7904
YCL039W	YCL039W	-11.08	-11.557	-16.8844	-28.164	-22.046	-38.467	-44.6021	-17.149	-9.02422	-12.1434	-25.132	-18.6377
YDR124W	YDR124W	-7.2067	2.9895	-34.1646	-5.0409	-1.6943	-20.908	-42.2265	-6.34692	7.10232	-16.2441	2.13396	-7.05508
YCL040W	GLK1	-9.495	-7.866	11.131	-23.388	-31.463	1.0208	-32.3584	-35.4301	2.61861	-15.4332	-6.66456	-11.0489
YDR125C	ECM18	4.1285	18.813	-18.6709	5.3927	29.659	26.439	-18.4102	-19.249	11.7349	-19.5499	-14.2591	-16.9045
YCL042W	YCL042W	2.3272	-5.2098	-7.74529	-26.683	-15.818	0.54785	-11.2582	10.1309	1.55574	-9.93313	-25.8652	-17.8992
YDR126W	PSL10	19.385	-17.308	-28.8374	3.3856	4.5511	5.711	12.7376	39.2308	11.0765	-1.31936	-5.75424	-3.5368
YCL044C	YCL044C	22.91	0.90499	-0.670353	-3.1735	-17.948	-16.956	-5.28847	-59.1637	-22.9249	-20.8501	-28.2124	-24.5313
YDR127W	ARO1	26.027	10.427	5.95523	31.888	25.367	17.418	38.1204	58.3477	13.2443	5.63708	20.3007	12.9689
YCL045C	YCL045C	15.847	13.586	23.9984	5.9266	10.622	3.8099	1.36079	12.8865	4.39674	5.40901	-13.206	-3.8985
YDR128W	YDR128W	18.054	-5.9485	-7.83842	34.183	-7.6937	18.876	9.87253	11.1972	-12.1585	1.84712	0.508766	1.17794
YCL046W	YCL046W	-5.8979	-7.7421	8.31321	16.208	6.1671	17.943	4.50296	19.353	9.15585	-9.89714	-3.49717	-6.69716
YDR129C	SAC6	23.805	6.2513	17.2448	20.356	27.419	31.549	21.3078	53.8384	6.79489	34.1789	24.6257	29.4023
YCL047C	YCL047C	0.9812	-8.7978	-19.1322	19.887	46.754	45.075	16.5392	31.8913	8.48336	2.43742	-9.43862	-3.5006
YDR130C	FIN1	-9.403	-12.029	-6.31136	11.168	-8.6272	-27.501	12.911	16.4026	-0.74903	7.40564	-23.4015	-7.99793
YCL048W	YCL048W	-2.8553	-19.646	-47.9293	12.37	13.876	-3.5475	36.4147	37.0475	14.7809	6.57885	-21.813	-7.61709
YDR131C	YDR131C	-6.8009	24.118	22.5667	31.802	-1.1377	-15.949	23.1502	1.7549	-11.2851	5.09633	-11.1324	-3.01804
YCL049C	YCL049C	-2.0394	-1.0691	-6.15849	18.985	-0.88836	-39.34	34.3266	6.41416	-0.13015	-3.79786	-27.2806	-15.5392
YDR132C	YDR132C	12.066	3.08	21.9528	-11.019	-21.949	-39.473	53.925	5.03437	-2.84575	6.0825	-30.4879	-12.2027
YCL050C	APA1	21.988	26.405	-11.3982	-13.73	23.875	-18.61	83.4804	2.09128	-6.9774	-16.9241	-7.71373	-12.3189
YBR174C	YBR174C	0.11038	66.997	17.7712	-0.019916	-13.592	-13.088	23.1451	-23.352	12.1654	27.2206	39.5325	33.3765
YAR002W	NUP60	-43.956	-15.189	19.438	24.26	14.754	-4.62	4.81564	-14.2055	14.7486	-16.3446	22.738	3.1967
YBR175W	YBR175W	-3.7432	2.4425	-16.7542	-24.787	-15.122	-1.0677	-47.9889	-8.71372	0.699778	15.9072	13.1082	14.5077
YAR003W	YAR003W	-3.8807	10.657	-29.5101	5.1407	13.501	31.73	-11.6328	19.006	4.11132	5.83292	38.9102	22.3715
YBR176W	ECM31	-7.6223	-49.312	11.9871	-16.944	-13.418	-35.543	-57.1	-32.9938	12.7032	-9.01146	16.1248	3.55665
YAR014C	BUD14	-28.051	-5.8629	22.2027	-3.1484	-12.677	-0.33871	89.1758	-32.6807	-4.86839	2.75244	4.42776	3.5901
YBR177C	EHT1	-25.881	-12.055	10.9689	-26.217	-27.141	-31.342	-37.2629	-37.7761	2.69826	-35.4557	-3.58655	-19.5211
YAR015W	ADE1	-9.9659	-14.579	-0.26432	-3.1631	0.42803	19.361	5.46441	2.16811	2.32533	-13.5698	-5.47578	-9.52279
YBR178W	YBR178W	-29.395	-36.009	0.919348	14.37	-0.36662	-20.649	-9.8427	-24.6615	5.33906	-11.3755	-1.11006	-6.24276
YAR018C	KIN3	-7.0471	-31.809	30.3516	-7.3518	-5.1601	-10.149	-22.4486	-17.1756	3.9699	-14.7438	-3.265	-9.00442
YBR179C	FZO1	0	0	0	0	0	0	0	0	0	0	0	0
YAR020C	PAU7	-7.5572	-13.457	-52.4812	-9.6131	-0.47159	3.3875	-9.89066	-50.8244	5.62004	-14.183	-9.39796	-11.7905
YBR180W	DTR1	-5.1588	-0.17829	15.1623	-15.319	-24.591	12.938	5.79121	-14.5394	2.40984	-19.1872	-28.1813	-23.6843
YAR023C	YAR023C	6.5353	-0.011302	18.5317	-3.713	15.155	31.469	-5.94788	-22.0016	-5.17912	-6.31423	-7.22465	-6.76944
YBR181C	RPS6B	-11.502	-12.438	-13.5831	45.383	22.772	6.1617	1.32785	-3.81781	-7.16386	21.5429	13.2973	17.4201
YAR027W	YAR027W	-2.544	0.784	-6.39768	-11.696	-21.112	-3.3239	2.3487	-15.3928	-14.9932	2.26402	-10.4423	-4.08912
YBR182C	SMP1	-25.662	8.6641	-16.7956	35.028	19.982	55.336	19.5916	39.3171	-7.2807	-10.4384	-8.21237	-9.32536
YAR028W	YAR028W	-31.674	-27.764	-12.2379	0.17026	-1.9709	9.0721	6.43081	25.1121	-4.91715	10.1543	-16.2681	-3.0569
YBR183W	YPC1	-29.959	-6.632	-14.6132	3.0102	-1.9071	16.001	9.7541	54.6117	1.87948	14.3953	-6.26243	4.06642
YAR029W	YAR029W	-13.88	12.066	36.8482	27.483	16.552	6.0863	19.4175	65.4003	24.844	15.7652	-15.6497	0.0577195
YBR184W	YBR184W	1.9416	35.844	3.74745	36.134	-4.9087	27.991	17.5202	42.0865	13.0746	-8.20898	3.64748	-2.28075
YAR031W	PRM9	-19.725	-36.285	-4.35494	13.482	-16.663	-4.7056	23.469	3.5712	-7.50362	11.7588	-0.488503	5.63515
YBR185C	MBA1	6.1955	2.9612	19.7118	-23.978	5.4158	-24.223	55.6202	15.1127	-8.82217	-9.36994	16.3322	3.48113
YAR030C	YAR030C	4.964	4.9105	18.133	18.789	-8.5294	-6.1008	49.5591	23.1053	15.5807	14.0555	3.46872	8.76212
YDR107C	YDR107C	34.333	23.069	20.04	25.893	5.1111	-8.7397	52.9424	-5.52705	1.43405	10.7142	10.007	10.3606
YCL014W	BUD3	1.6914	-16.197	17.7968	-40.339	-6.2452	-18.097	-21.4599	-29.0739	6.42724	-2.88741	-5.14148	-4.01445
YDR108W	GSG1	51.391	35.637	43.1592	-20.025	1.4454	-0.39802	-23.1699	-28.1412	-14.333	-7.11717	21.6378	7.26034
YCL016C	YCL016C	10.121	-15.876	-9.54905	3.0118	5.2228	-10.686	-35.4047	-12.7566	4.59807	-5.66317	16.6131	5.47496
YDR109C	YDR109C	-7.8078	26.474	-3.86561	-23.494	-2.0784	8.5527	-37.2002	13.6667	5.25756	0.314592	11.6729	5.99372
YCL024W	KCC4	-3.4828	-22.418	-10.9101	-2.5819	-6.3602	-9.0799	-42.8789	-53.1614	2.41056	5.60251	3.92987	4.76619
YDR110W	FOB1	-1.6277	6.5917	3.05913	-25.788	-9.8445	-21.078	-31.9935	22.8695	-9.54114	-17.7589	-1.92781	-9.84335
YCL025C	AGP1	-22.622	5.2884	-47.1052	-18.495	-14.983	-8.4763	-26.3949	-0.104332	-0.027775	-14.87	2.55202	-6.15901
YDR111C	YDR111C	-6.7951	-6.2789	0	-9.7879	-10.434	-16.346	0	0	0	0	0	0
YCL026C	#N/A	-1.9552	-23.112	12.0785	-38.037	-31.332	-20	-34.5877	-23.1178	0.578089	7.09671	0.728946	3.91283
YDR112W	YDR112W	-0.52543	5.8976	26.7723	15.257	30.265	33.478	-24.9654	-41.7556	8.56786	-15.6094	-8.27701	-11.9432
YCL027W	FUS1	11.702	2.9746	2.54222	7.616	32.039	35.542	-14.8404	24.9625	-5.38418	-11.1189	-7.04514	-9.082
YDR114C	YDR114C	0	0	0	0	0	0	0	0	0	0	0	0
YCL028W	RNQ1	-8.9375	-20.886	-8.89513	11.101	-22.581	-3.181	-6.14055	-28.084	-11.6021	-15.0444	-17.0038	-16.0241
YDR115W	YDR115W	0	0	0	0	0	0	0	0	0	0	0	0
YCL029C	BIK1	6.4981	2.5154	10.0131	2.5689	-20.876	-25.078	3.18843	-2.44456	-6.32836	21.8467	-26.1229	-2.13812
YDR116C	YDR116C	-16.692	-17.543	-0.307544	2.0538	-22.5	-5.351	6.25825	-48.8786	-12.7167	-8.90771	-31.9152	-20.4115
YCL030C	HIS4	-7.9111	-7.994	-34.1715	-5.7226	-1.8168	-19.792	6.50744	8.55375	-1.33144	1.34189	-12.4449	-5.55148
YDR117C	YDR117C	-25.318	8.8255	13.421	19.09	44.113	22.081	18.3572	11.2831	9.97607	-6.15672	-18.6895	-12.4231
YCL032W	STE50	-14.487	-0.24057	3.96933	-30.176	-2.7776	-26.06	5.13718	59.4214	3.57725	20.5511	-5.55317	7.49897
YDR119W	YDR119W	-7.1406	-0.16909	-35.2745	-1.6629	-4.6476	5.2839	13.3335	18.9153	0.123662	33.2502	-4.4609	14.3947
YCL033C	YCL033C	4.6459	11.54	-25.2116	33.614	12.461	-28.343	12.0434	-23.289	-3.21939	8.26142	23.8303	16.0458
YDR120C	TRM1	-8.9091	-16.665	40.5926	-16.491	-3.9487	-3.9167	58.3538	6.24742	-2.08731	1.83544	2.99482	2.41513
YCL034W	YCL034W	5.6121	4.7796	28.6144	-18.594	-8.44	-5.6764	77.3965	14.2499	-4.99194	-7.55322	10.6484	1.5476
YBL083C	YBL083C	21.094	-12.73	38.776	26.621	-10.535	25.502	58.2571	-11.9863	-8.26092	55.8292	19.5299	37.6796
YAL017W	YAL017W	14.423	-8.7023	4.96094	-14.417	-18.55	-20.387	3.58123	-43.8854	-5.79986	-6.10342	20.5583	7.22745
YBL085W	BOI1	5.1373	-2.3852	8.87813	-15.471	-11.323	-14.786	27.504	-14.6629	-2.4345	-1.37357	1.81803	0.222231
YAL015C	NTG1	-3.7016	17.323	-18.7003	-21.895	-19.968	-33.218	-66.8531	-31.097	3.89139	-6.48341	-7.47594	-6.97968
YBL086C	YBL086C	-3.4774	9.1219	-5.27318	2.9054	-7.2689	-28.845	-93.2157	-18.4091	-1.4896	-9.94856	0.626069	-4.66124
YAL014C	YAL014C	-6.4485	-83.848	-13.2639	-17.607	-0.37164	-2.7525	-66.725	-4.08063	-5.75224	-8.95958	-7.1289	-8.04424
YBL087C	RPL23A	2.2568	6.6844	-1.21674	-17.241	-27.87	-36.288	-33.3967	8.66081	-2.01696	3.51005	-7.45439	-1.97217
YAL013W	DEP1	24.228	-22.519	7.21529	42.206	63.858	92.787	-48.4714	-1.89118	7.60137	4.22887	16.3163	10.2726
YBL088C	TEL1	-6.1842	-8.6436	21.4051	-9.0396	-17.062	-39.886	-54.6296	-30.3106	2.84897	-14.7191	-17.1968	-15.9579
YAL011W	YAL011W	9.893	10.935	2.74679	31.568	6.7351	1.0538	-29.7495	-6.86352	-9.21812	-4.18486	2.74747	-0.718694
YBL089W	YBL089W	-8.3007	-23.655	4.19557	-9.0192	-8.0895	-7.3378	-41.7474	-19.045	-7.06707	8.10345	-25.0267	-8.46163
YAL010C	MDM10	15.092	0.78046	-0.855162	6.2971	-15.327	-16.371	-17.4667	-25.0211	-11.3766	8.83862	7.40045	8.11954
YBL090W	MRP21	0	0	0	0	0	0	0	0	0	0	0	0
YAL009W	SPO7	0	0	0	0	0	0	0	0	0	0	0	0
YBL091C	MAP2	14.524	27.02	35.5445	15.863	-13.261	13.647	0.493993	-17.3121	-17.4036	0.176722	-20.5963	-10.2098
YAL008W	YAL008W	48.189	-16.62	-4.6168	15.007	22.879	16.754	-2.97559	-44.2058	-15.7263	20.6235	-25.0235	-2.19999
YBL093C	ROX3	34.352	15.501	-19.9831	74.128	37.919	52.736	17.1606	8.84026	-7.00013	32.4042	10.9716	21.6879
YAL007C	ERP2	-28.506	-6.9907	6.30218	10.632	-0.61929	-18.302	5.23471	-16.4824	-18.5752	1.61062	-13.3336	-5.8615
YBL094C	YBL094C	67.002	54.976	-31.4426	40.482	29.246	60.51	13.3753	-14.1663	53.1727	57.23	20.0749	38.6524
YAL004W	YAL004W	-4.3721	21.606	-35.6627	3.4279	14.616	49.659	5.76713	5.91392	-2.65299	31.484	-17.8884	6.79779
YBR093C	PHO5	1.5	8.4349	1.34972	-16.3	1.8056	8.7097	17.8294	37.3908	4.91366	25.5329	6.24521	15.889
YAL005C	SSA1	3.0042	0.97787	1.18367	-9.0371	8.0057	-13.502	8.80023	13.7595	-12.1213	2.12615	6.59469	4.36042
YBR173C	UMP1	12.447	14.124	-36.4019	2.2115	26.752	-42.07	61.9131	25.578	-29.4183	-1.05154	4.05036	1.49941
YAL002W	VPS8	-9.2914	27.487	0	3.87	17.684	55.958	0	0	0	0	0	0
YDR094W	YDR094W	5.8778	-5.3343	8.41126	10.461	-3.3648	3.9534	41.1554	-30.1377	8.73273	1.62046	32.7349	17.1777
YBR267W	YBR267W	-41.259	-11.117	-31.6728	5.0424	21.653	16.788	41.377	0.554553	18.4433	6.94667	44.349	25.6478
YDR095C	YDR095C	8.3546	-6.0518	-6.02147	-14.078	4.8428	-1.1633	-86.8148	-41.4826	5.29402	-19.7597	23.109	1.67464
YBR268W	MRPL37	0	0	0	0	0	0	0	0	0	0	0	0
YDR096W	GIS1	-0.68792	-25.115	12.8882	-2.8331	-6.3669	-14.475	-112.449	1.92897	1.11846	-0.440223	-22.5933	-11.5168
YCL001W	RER1	-3.6331	14.115	-21.082	-0.84474	-15.647	-11.659	-33.9717	-1.534	9.10709	3.90405	-7.21585	-1.6559
YDR097C	MSH6	-2.1563	12.522	-17.6714	-29.103	9.4756	-11.849	-19.7081	19.0534	6.36433	29.0546	15.0477	22.0511
YCL002C	YCL002C	-25.798	4.6261	4.00685	18.049	-11.668	-2.4514	-60.1872	14.2335	-0.808945	-7.07418	-13.5004	-10.2873
YDR098C	GRX3	-3.9067	12.414	-17.5466	-12.442	17.676	9.4918	-13.8567	-27.3442	-7.0775	-3.96892	-3.57138	-3.77015
YCL005W	YCL005W	9.8049	2.2296	1.3553	-7.7955	-10.899	-1.3702	-28.8862	44.3863	16.4508	20.7927	17.3383	19.0655
YDR099W	BMH2	-6.8749	-19.527	10.5169	5.7665	-7.5405	7.2262	-51.706	-25.0747	-7.94162	2.8403	-21.8314	-9.49554
YCL007C	CWH36	0	0	0	0	0	0	0	0	0	0	0	0
YDR100W	YDR100W	4.1054	-4.1449	10.5888	10.047	8.9358	-2.0715	11.9866	-34.3699	-7.14372	-18.3651	-19.023	-18.6941
YCL008C	STP22	16.613	25.622	70.4237	39.956	37.742	44.528	0.723082	6.05488	-2.5439	45.2959	48.5767	46.9363
YDR101C	YDR101C	-16.636	14.701	-39.7803	-38.42	15.632	8.2704	-2.15835	-17.6922	-6.71801	-0.529505	-4.59732	-2.56341
YCL009C	ILV6	-10.717	-8.6259	-24.1975	7.8491	7.473	24.05	-5.81631	5.97478	-12.1165	-7.20224	-17.4601	-12.3311
YDR102C	YDR102C	-8.1328	-17.129	-13.9844	7.6264	-27.403	-6.5246	-3.93643	-10.3465	-21.5297	-10.5127	-19.1722	-14.8424
YCL010C	YCL010C	-13.353	-4.1017	12.5184	20.93	-11.832	13.614	9.38997	30.9782	-9.96654	16.7686	-6.4204	5.17411
YDR103W	STE5	-11.576	0.38989	26.4956	6.3727	-29.957	0.59839	16.0435	-20.225	-15.8838	9.39714	-21.8409	-6.2219
YCL011C	GBP2	17.156	20.278	-23.1635	-13.169	14.924	-3.3973	15.0269	-4.34712	-6.12516	11.1414	-27.8255	-8.34205
YDR104C	SPO71	1.4888	24.804	-11.7449	34.516	20.46	6.1678	3.72085	20.3887	-4.78617	8.41939	12.4364	10.4279
YCL012W	#N/A	1.6307	-10.213	14.7181	-2.5998	2.078	1.0208	48.1696	-3.82436	-2.37758	-2.16625	-14.733	-8.44964
YDR105C	YDR105C	4.7174	-5.4334	-6.2199	-23.377	9.5634	-16.146	55.2081	47.3731	13.9138	-1.40722	-3.57456	-2.49089
YCL013W	#N/A	13.332	22.33	47.4071	28.357	8.8783	4.2074	92.506	83.065	-15.0944	-9.08716	33.3197	12.1163
YBL067C	UBP13	13.998	-28.563	30.0846	18.525	-5.307	0.40168	35.2797	-30.4839	-0.61019	25.3988	9.73809	17.5684
YAL031C	YAL031C	-1.2508	-7.353	20.3433	-6.0192	8.1962	-11.46	38.5097	-31.6136	-9.58876	13.6461	10.3077	11.9769
YBL068W	PRS4	-6.6947	-0.7217	1.83245	-9.9187	16.472	1.4425	-85.8277	-15.9094	7.41419	-7.62848	-6.02707	-6.82778
YAL030W	SNC1	2.7291	14.892	2.47175	-25.988	-23.446	-36.127	56.02	22.8425	-4.41025	-5.32104	-27.5319	-16.4265
YBL069W	AST1	-12.772	1.2121	10.836	-0.55211	-13.79	-8.4985	-116.885	-1.07092	0.888098	-4.4377	-10.5588	-7.49826
YAL029C	MYO4	-8.4505	5.2049	12.0375	-3.7919	-23.049	-13.834	-108.813	7.52132	-2.30424	-3.26786	-9.58066	-6.42426
YBL070C	YBL070C	-14.058	-5.4871	-1.03852	-16.349	-39.369	-42.514	-88.5806	-14.3694	-9.08042	-22.4747	-27.4785	-24.9766
YAL028W	YAL028W	4.1079	3.2095	-51.954	17.146	0.89137	-15.553	-77.6758	-16.379	7.05728	24.879	-8.02329	8.42787
YBL071C	YBL071C	18.366	13.287	-13.6521	0.62123	-16.971	-18.046	-46.975	-23.128	-8.20587	-8.34405	-2.28366	-5.31386
YAL027W	YAL027W	-10.926	-3.7649	-90.7114	-13.381	23.218	-7.1019	20.1109	-41.9326	4.93339	-11.1095	-20.4041	-15.7568
YBL072C	RPS8A	21.335	13.925	62.276	15.792	10.631	20.947	-40.0827	17.9168	-4.36635	-1.75402	-13.4661	-7.61006
YAL026C	DRS2	50.218	51.649	67.5869	13.276	-18.087	-10.803	111.893	65.2307	39.0904	23.5161	8.92989	16.223
YBL075C	SSA3	2.9298	-16.466	23.6966	32.658	-28.318	-4.0912	-38.5112	-18.9187	-5.47798	-14.5317	-18.6025	-16.5671
YAL023C	PMT2	-6.1622	2.9541	-11.3845	24.012	0.94679	20.569	-25.46	16.6666	24.1194	15.5623	-3.98943	5.78644
YBL078C	AUT7	5.2925	-0.043144	34.6672	16.876	-40.794	-23.664	-24.0479	16.51	-13.4875	-4.06755	-14.8782	-9.4729
YAL022C	YAL022C	-8.0971	-15.41	24.7425	20.115	1.3775	-28.599	-14.0754	-28.9709	15.5967	-1.00996	-16.4851	-8.74752
YBL079W	NUP170	-14.85	-16.07	-17.3233	17.901	0.41834	24.276	-4.64191	-46.1055	-5.27964	-2.2803	2.4707	0.095197
YAL021C	CCR4	17.383	24.775	-13.4197	49.111	47.88	49.394	10.8414	2.83837	4.55675	59.6813	52.9034	56.2924
YBL080C	PET112	0	0	80.9702	0	0	0	22.8715	0	0	0	0	0
YAL020C	ATS1	11.175	23.337	-50.0254	-6.3466	14.674	5.4719	41.4123	-5.21724	-21.216	22.3519	-1.33418	10.5089
YBL081W	YBL081W	-2.7618	-3.1359	21.0821	5.526	-8.2305	2.6606	16.574	19.1425	-1.05904	22.0247	-26.8106	-2.39294
YAL019W	YAL019W	-1.2332	10.56	-43.3942	-14.775	-5.3956	-41.342	20.4959	-5.41056	-13.3386	-7.16625	4.80834	-1.17896
YBL082C	RHK1	7.0717	4.4032	-25.965	7.7639	-9.3236	-22.511	28.9222	-23.4451	-8.54118	30.4553	24.7621	27.6087
YAL018C	YAL018C	7.2455	8.2771	-40.5735	7.1227	-24.366	-10.91	54.0809	1.13568	-23.7481	-5.29298	0.062787	-2.6151
YDR076W	RAD55	21.837	-4.3112	23.0919	40.356	18.368	-7.8989	45.4484	20.0691	-1.18073	14.4215	17.4891	15.9553
YBR249C	ARO4	12.181	-7.3884	0	-27.361	5.1879	-25.132	0	6.48772	-3.83827	16.5695	33.5918	25.0806
YDR077W	SED1	5.3958	10.015	3.39413	-15.126	7.7895	-31.81	29.9805	-50.9217	-13.3047	5.72028	-14.1785	-4.22914
YBR250W	YBR250W	-2.0707	-2.1828	-6.33649	-9.5742	-20.527	-36.235	-38.8657	-14.2726	-6.50139	-3.59923	-0.478946	-2.03909
YDR078C	YDR078C	0	0	0	0	0	0	0	0	0	0	0	0
YBR251W	MRPS5	0	0	0	0	0	0	0	0	0	0	0	0
YDR079W	PET100	0	0	0	0	0	0	0	0	0	0	0	0
YBR255W	YBR255W	12.786	2.6272	16.1791	11.901	-10.906	-15.337	-55.8752	12.2006	4.00822	-1.75402	-12.2773	-7.01567
YDR080W	VPS41	0	0	0	0	0	0	0	0	0	0	0	0
YBR258C	YBR258C	13.602	6.7198	9.89219	24.027	-21.733	-7.2273	-17.627	3.63821	12.2153	5.38891	-14.2344	-4.42274
YDR083W	RRP8	-16.128	-26.375	-50.8468	-27.077	-0.24896	-26.217	-21.3334	-10.3702	-37.577	12.8006	17.245	15.0228
YBR259W	YBR259W	-21.96	-15.312	-7.03966	11.932	-33.122	-32.332	-48.6204	-20.0284	-14.5868	-0.266364	-12.8134	-6.5399
YDR084C	YDR084C	18.505	-9.6823	-54.7011	5.3155	0.7092	9.9122	15.9015	-47.9946	-25.4403	-14.4073	11.3537	-1.52681
YBR260C	RGD1	4.5964	14.117	-13.6177	-14.077	-26.885	7.6493	6.80191	-4.58049	-14.1786	-12.2396	-10.6801	-11.4599
YDR085C	AFR1	-12.1	-2.1701	-50.7364	-3.0142	-10.713	-36.613	14.6524	-4.00053	-16.1357	-8.18654	-8.72056	-8.45355
YBR261C	YBR261C	-1.4804	1.2156	-64.4944	27.671	-15.448	13.116	49.6845	-2.03712	-31.0561	12.4622	-6.52252	2.96984
YDR089W	YDR089W	-13.268	-17.477	-31.2154	-10.084	-31.183	-6.6283	-9.25455	-28.2606	-16.3371	3.12914	-18.4852	-7.67805
YBR262C	YBR262C	4.9293	2.734	4.70321	-3.5555	15.627	-6.2814	16.1124	7.10445	-12.8377	4.45882	-18.7948	-7.16799
YDR090C	YDR090C	-4.4021	-18.865	-68.8432	-16.81	-22.627	-18.742	29.6303	-2.09798	-21.4099	-0.302814	-34.126	-17.2144
YBR263W	SHM1	-12.291	-1.3585	0	14.689	18.46	23.82	0	15.3403	9.55181	43.3498	21.5517	32.4507
YDR092W	UBC13	6.1608	8.8347	20.7844	30.234	-54.001	-24.986	17.2369	-5.75099	-29.2984	18.4058	1.20771	9.80678
YBR264C	YPT10	-4.8989	-16.038	22.5721	-28.148	-11.616	-14.985	37.8267	-6.3011	-22.823	12.7595	-12.0738	0.34281
YDR093W	YDR093W	12.082	0.90711	0	-22.434	-7.062	-12.733	0	13.0973	-16.6575	36.7023	-17.2685	9.71686
YBR266C	YBR266C	31.293	-1.3514	0	-16.361	-27.655	-12.382	0	32.275	-3.80738	30.5539	26.1464	28.3501
YBL055C	YBL055C	31.65	24.969	26.5026	52.858	15.912	16.428	74.2875	-4.91398	-23.7012	54.4383	9.70623	32.0723
YAL051W	OAF1	0.6743	-6.8343	12.1758	-29.991	-19.304	-9.1284	-0.062507	-47.7718	-14.1756	15.3071	40.6262	27.9667
YBL056W	PTC3	9.6742	-28.38	9.60252	-28.326	-12.116	-25.333	-1.84835	-73.3155	-10.9974	-12.6668	2.24246	-5.21218
YAL049C	YAL049C	2.221	14.427	2.06897	6.8358	-17.396	-13.623	-26.1213	-29.5308	1.67928	10.0935	-3.29686	3.39834
YBL057C	YBL057C	-12.8	16.098	3.29709	-20.102	13.858	18.484	-82.7475	-9.87978	-7.8032	12.4388	10.0636	11.2512
YAL045C	YAL045C	-6.5117	-27.248	16.2469	-5.0384	9.0202	-3.3892	-118.266	-35.0303	4.70489	1.38489	0.137744	0.761315
YBL058W	SHP1	64.134	47.978	31.2153	75.294	38.763	32.942	-23.418	66.9465	0.302269	14.6075	41.4337	28.0206
YAL044C	GCV3	-0.01534	-22.748	16.6729	-7.5054	7.5368	11.059	97.5176	23.3959	-9.75663	13.246	8.10333	10.6747
YBL059W	YBL059W	-2.0873	-27.507	13.2908	-11.9	-19.66	-34.808	-51.6921	-26.8575	-7.5531	-11.7152	-5.92419	-8.81972
YAL042W	ERV46	5.5529	-6.3957	-23.0491	-20.81	-3.4408	-6.5158	-17.4126	-37.2951	11.9838	-1.4563	22.1835	10.3636
YBL060W	YBL060W	4.0267	-10.126	5.80772	34.774	-2.2467	8.7777	-39.2716	-47.9986	23.6803	2.69168	-3.99899	-0.653658
YAL043C-a	KRE23	15.81	2.8282	-23.0265	-7.5176	-8.4707	7.5934	98.1004	-42.0564	-3.00948	18.5208	1.79967	10.1602
YBL061C	SKT5	11.46	-8.8311	6.48286	42.784	26.065	47.769	-17.1704	-10.8934	-39.4787	12.1827	7.31987	9.75129
YAL040C	CLN3	11.672	-10.984	-11.9602	21.035	-1.0865	1.6197	-38.7183	-39.7897	7.47968	6.89012	-2.73283	2.07865
YBL062W	YBL062W	10.979	-13.137	-48.138	-16.106	-18.469	0.9898	64.1695	-19.3491	-15.7059	4.70186	-8.50675	-1.90244
YAL039C	CYC3	1.1863	-9.1297	-4.05578	0.50579	-5.1437	-13.367	-11.949	-1.19107	-17.7371	14.7556	-9.36048	2.69757
YBL063W	KIP1	8.7648	-19.82	-6.17579	4.8475	-4.039	21.325	-2.09137	-36.4232	-17.9459	-5.98286	-10.5444	-8.26362
YAL037W	YAL037W	18.247	-10.914	-7.49827	11.815	8.799	8.6807	1.23888	-27.8244	-11.7972	10.8778	-8.23785	1.31997
YBL064C	YBL064C	-10.544	-19.316	-53.5993	-4.1982	-12.569	-21.945	24.0866	36.0773	-29.9277	2.19625	-1.67091	0.262672
YAL036C	YAL036C	2.3889	-20.463	49.1348	7.581	1.4345	11.328	8.51113	-13.8062	-7.65062	9.34106	-15.2811	-2.97004
YBL065W	YBL065W	3.2284	-28.229	22.3222	-10.401	-3.2813	-10.998	10.7985	-18.9988	-18.4628	15.867	-2.18547	6.84078
YAL035W	YAL035W	20.122	-1.0033	36.5081	-5.9379	-42.039	-32.465	19.751	-12.3561	-18.9995	10.9273	-11.5441	-0.308378
YBL066C	SEF1	10.126	2.434	0	20.668	0.27267	-22.632	0	-14.5366	-30.0111	27.1346	-8.07351	9.53054
YAL034C	YAL034C	30.652	23.051	46.9499	-22.969	-13.742	5.763	85.1904	5.24483	-8.52445	22.064	3.24216	12.6531
YDR059C	UBC5	20.165	78.094	20.9348	-8.508	18.343	-26.111	-1.97026	-31.6434	-27.786	33.1273	26.2301	29.6787
YBR231C	AOR1	2.4535	16.87	16.0062	3.779	23.983	15.05	50.3621	-21.6889	-10.1228	-7.52377	23.5087	7.99247
YDR061W	YDR061W	-6.1499	0.92976	-30.2662	-37.976	8.7725	-0.10898	49.6071	-21.4384	-22.6	-4.36339	7.92944	1.78303
YBR233W	PBP2	3.6689	-4.585	6.6479	-4.9034	20.786	-14.411	-98.1785	-28.4244	-14.9605	11.6593	9.02959	10.3444
YDR063W	YDR063W	7.6845	-14.7	7.79361	-35.471	-8.83	-6.2618	12.4188	-16.9892	-8.99819	1.59427	11.0976	6.34593
YBR235W	YBR235W	-13.864	-31.504	24.1539	-17.986	-3.0085	-22.036	-105.539	6.40474	-13.3609	15.0683	25.745	20.4066
YDR065W	YDR065W	0	0	-25.9137	-23.816	-7.6072	-24.614	-54.3251	6.07085	-1.14726	-27.708	7.01518	-10.3464
YBR238C	YBR238C	9.8754	0.31701	22.6757	-30.46	-2.7038	0.44143	4.17127	-21.9084	-26.0856	4.99165	16.9178	10.9547
YDR066C	YDR066C	-10.707	-8.9401	2.41179	-4.4745	-4.8025	-29.644	-24.8536	-36.3268	-10.5095	-6.32357	12.4037	3.04004
YBR239C	YBR239C	-10.17	-5.1263	-7.92619	17.788	-23.854	-28.173	-40.7282	-52.4948	-13.6345	4.09755	19.9855	12.0415
YDR067C	YDR067C	26.444	-9.2719	9.79906	9.4824	9.4832	22.735	-30.8218	-40.7253	-20.6886	0.258042	-6.19703	-2.96949
YBR240C	THI2	-0.98257	-20.507	28.916	39.768	3.0396	19.157	-56.1426	8.12091	-14.7628	-2.19335	2.89906	0.352854
YDR068W	DOS2	0.94152	-9.0448	-1.27526	-13.237	-24.043	-28.212	-33.5789	-18.7021	-9.96726	-1.10062	0.456111	-0.322257
YBR241C	YBR241C	1.942	-6.9391	31.2182	-12.343	-13.94	-18.136	-10.5447	-36.7964	-22.4352	-2.68036	-7.48793	-5.08414
YDR069C	DOA4	0	0	0	0	0	0	0	0	0	0	0	0
YBR242W	YBR242W	5.4882	14.061	5.48221	8.6991	6.6755	28.059	10.9197	-45.179	-13.5202	4.37237	0.691468	2.53192
YDR070C	YDR070C	18.827	-7.8497	-1.07191	8.0198	-0.27637	14	-13.2295	-0.747634	-14.4126	-8.62401	-7.61236	-8.11818
YBR244W	GPX2	6.1872	9.037	-13.0766	44.621	-8.3107	3.5202	9.383	7.6047	-23.5141	26.3307	0.777664	13.5542
YDR072C	IPT1	9.2171	3.0326	4.68032	-17.087	-55.953	-31.837	22.2721	-33.0506	-16.3654	39.4631	48.9748	44.219
YBR245C	ISW1	23.76	25.219	-2.21103	9.9684	1.4412	6.2985	4.33925	12.7667	-15.0327	11.6102	-14.1386	-1.26423
YDR073W	SNF11	5.3723	-4.8793	15.5183	-23.014	-5.4636	8.7515	5.90108	6.08184	-35.7795	28.0768	-16.7116	5.68259
YBR246W	YBR246W	5.2607	44.528	-68.2758	-6.8391	12.96	4.586	90.5243	12.4164	-16.5414	34.3593	53.3621	43.8607
YDR075W	PPH3	19.504	13.14	13.0874	30.781	-19.125	8.6167	46.1442	22.4363	-23.3294	27.1173	-5.04254	11.0374
YBR248C	HIS7	0	0	30.4087	0	0.13754	-20.599	90.1358	20.0265	-24.766	51.9084	-74.8457	-11.4686
YBL042C	FUI1	17.428	-20.889	-7.54071	-15.023	-0.0098081	-14.581	74.7894	-41.1462	-2.63398	30.1384	57.7646	43.9515
YAL068C	YAL068C	73.532	-37.331	17.5869	-15.193	14.548	-18.219	108.979	-0.640572	-25.5151	-0.846827	35.3167	17.2349
YBL043W	ECM13	-14.561	-9.4785	7.85872	-13.006	12.81	-16.229	82.5597	-3.78103	74.1035	17.788	-8.06077	4.8636
YAL067C	SEO1	-7.2146	-11.43	4.65955	2.2213	3.1706	-34.934	-188.37	-18.8157	-99.2394	42.3618	21.4351	31.8984
YBL044W	YBL044W	0	0	0	0	0	0	0	0	0	0	0	0
YAL066W	YAL066W	-1.9743	-13.026	18.686	34.074	16.791	-27.852	62.7454	-30.1136	-3.99456	13.5428	14.7173	14.1301
YBL045C	COR1	0	0	0	0	0	0	0	0	0	0	0	0
YAL065C	YAL065C	-14.986	0.080684	16.8849	-15.964	3.0283	-33.645	-76.4658	6.92095	-21.3198	8.04923	27.7077	17.8784
YBL046W	YBL046W	-43.846	-11.19	2.49442	51.49	28.971	9.7728	-62.6357	11.3076	-0.324769	23.2773	27.4037	25.3405
YAL062W	GDH3	9.3948	-45.285	-2.59629	-43.707	4.7715	-63.76	-35.3752	-45.8055	0.774568	3.03893	10.0445	6.5417
YBL047C	EDE1	36.305	-5.3945	-57.3473	-0.76825	21.066	-43.159	-29.3652	9.77412	-20.1383	21.4162	3.12168	12.2689
YAL061W	YAL061W	10.064	-22.59	-31.933	-34.503	-19.26	-14.647	-43.7481	-14.7029	-23.4147	6.88265	1.91454	4.39859
YBL048W	YBL048W	9.4515	9.3151	-61.1102	-0.12869	15.864	-18.283	47.5322	-22.2047	-29.8604	18.5012	9.34158	13.9214
YAL060W	YAL060W	-23.549	13.193	-125.417	11.705	14.626	14.159	81.731	-27.1979	-44.4239	15.3931	10.859	13.1261
YBL049W	YBL049W	2.4496	-19.233	-26.1366	0.40114	-15.916	-29.289	2.15683	-15.3789	-26.5508	3.96435	-1.91826	1.02305
YAL059W	ECM1	-3.0066	-9.7587	-69.7668	-28.636	2.2396	-39.148	3.88187	-12.5131	-15.0561	-4.80039	-3.36151	-4.08095
YBL051C	YBL051C	16.631	47.727	13.6587	43.362	32.263	13.775	27.714	23.2761	-26.1727	21.7453	5.52078	13.633
YAL058W	CNE1	-32.867	-29.424	-25.2355	4.7045	13.343	-11.866	39.2771	-30.248	-16.2116	2.17335	-9.68353	-3.75509
YBL052C	SAS3	-24.444	-28.455	-23.7801	15.264	14.795	-15.424	36.5888	-10.9698	-14.0327	9.87105	-5.51007	2.18049
YAL056W	GPE2	-31.751	-11.973	-13.1337	34.163	-0.55466	-2.4555	17.8154	-15.3928	-13.1898	11.0806	7.51457	9.2976
YBL053W	YBL053W	8.3413	-19.116	-35.2319	-23.773	16.986	-20.47	32.201	14.4579	-9.62936	17.0271	-6.57836	5.22436
YAL055W	PEX22	23.765	-12.667	1.08004	-16.924	-9.3353	-17.82	19.5533	-26.6744	8.32221	11.7948	-1.7483	5.02324
YBL054W	YBL054W	14.184	11.45	-60.6981	13.426	-26.441	-64.881	25.8098	-8.10026	-29.8734	9.75937	-5.60583	2.07677
YAL053W	YAL053W	40.267	16.091	-17.7297	1.8801	14.264	-14.705	24.9368	-33.3714	-10.9449	-8.68848	-34.3844	-21.5364
YGL089C	MFALPHA2	-33.538	40.107	96.3573	168.74	-17.814	-18.456	-5.30643	19.5423	34.8156	22.0691	20.872	21.4706
YER050C	RSM18	-45.864	30.632	6.97955	44.045	-15.566	25.855	-16.619	8.6502	18.2516	-21.5247	2.76683	-9.37893
YGL090W	LIF1	-51.836	6.4005	-13.4175	-21.922	-19.274	-2.5768	-12.6006	13.7109	17.9795	12.748	35.3627	24.0554
YER051W	YER051W	-54.414	17.865	15.0201	11.787	-10.727	-1.2334	-54.741	13.7127	-2.93569	-22.4385	-15.7994	-19.119
YGL194C	HOS2	-71.422	49.565	-13.6779	50.739	-4.7823	40.273	-25.1111	46.079	19.4676	2.38576	16.9692	9.67746
YER052C	HOM3	86.235	119.66	119.693	7.0732	0.33393	38.42	15.9504	8.72865	11.0586	-28.4407	9.33956	-9.55059
YGL195W	GCN1	-100.67	7.5987	22.8529	16.094	-15.72	24.739	10.871	8.61479	13.5799	-13.9959	-26.3009	-20.1484
YER053C	YER053C	-35.46	56.449	-21.0506	69.106	-5.6738	56.649	-8.0397	25.9103	24.128	-7.88894	2.29712	-2.79591
YGL196W	YGL196W	-96.417	-38.904	14.2899	7.4658	-0.44432	29.711	-40.3867	-1.13551	14.3318	-22.9296	-44.7462	-33.8379
YER054C	GIP2	-52.213	41.528	-14.5775	24.564	-0.73848	33.463	-30.1728	18.7677	24.1996	-16.7086	7.22753	-4.74051
YGL197W	MDS3	-68.131	-60.548	-25.2658	39.339	-15.566	36.01	-34.5567	7.55055	17.3312	-36.1847	-74.1041	-55.1444
YER055C	HIS1	-78.529	-4.2561	8.94814	46.976	-19.285	44.659	-31.9622	26.3668	32.8671	-31.0883	-1.93041	-16.5094
YGL198W	YGL198W	-83.769	-27.276	13.8313	28.251	-14.655	23.746	-2.96028	5.46622	32.9549	-51.5699	-28.3093	-39.9396
YER056C	FCY2	-37.352	-5.2891	-20.4641	67.313	17.547	27.825	-36.8131	27.6005	31.9096	24.7131	-71.9366	-23.6118
YGL200C	EMP24	0	0	0	0	0	0	0	0	0	0	0	0
YER056C-A	RPL34A	-22.344	-6.0813	40.2875	42.998	7.1709	16.873	-5.0593	43.1199	17.975	-26.5456	-6.101	-16.3233
YGL202W	ARO8	-71.306	2.1648	-29.0496	77.172	9.265	14.04	1.6905	1.69835	27.3048	-39.5273	-25.1007	-32.314
YER057C	HIG1	-47.761	-25.103	9.91167	74.416	-14.011	-12.724	10.7785	0.832478	4.94045	-47.4006	-5.75212	-26.5763
YGL203C	KEX1	-57.376	-45.221	76.3278	85.665	7.7038	16.56	13.4254	9.81822	30.9199	-34.0832	26.1288	-3.97722
YER058W	PET117	0	0	0	0	0	0	0	0	0	0	0	0
YGL205W	POX1	-5.1839	19.182	16.1354	105.39	7.1831	48.328	23.7176	40.1405	10.5213	-15.4458	-4.3309	-9.88835
YER059W	PCL6	-9.5391	1.0721	-4.9199	54.116	-1.971	20.733	-14.2843	28.6181	15.9377	-16.6788	-41.997	-29.3379
YGL206C	CHC1	0	0	0	0	0	0	0	0	0	0	0	0
YER060W	FCY21	-21.896	6.9251	134.289	21.312	10.021	-2.0643	76.2267	9.7243	36.9683	10.9829	47.8223	29.4026
YDR431W	YDR431W	-12.257	59.43	29.8549	64.517	44.826	-17.623	7.17632	9.38271	32.8779	-20.8297	29.8486	4.50948
YDR294C	DPL1	-17.507	-14.507	-29.6711	-11.333	-11.166	-26.852	-10.073	22.3997	-0.3221	1.91037	19.9033	10.9068
YDR432W	NPL3	27.46	-8.9396	-41.5386	0.99821	-7.7052	-16.762	-12.9653	10.0587	14.8584	4.50856	31.674	18.0913
YDR295C	PLO2	0	0	20.9291	0	0	0	0	0	0	0	0	0
YDR433W	KRE22	2.626	16.551	-33.7505	45.391	19.079	72.993	-3.88516	14.2011	11.8209	14.8258	50.437	32.6314
YDR296W	MHR1	21.612	4.3659	-8.20994	52.254	15.935	64.179	-3.29292	-9.66131	22.4597	10.2578	64.7223	37.49
YDR435C	PPM1	15.181	-18.488	-19.4175	-3.5208	2.8153	42.678	-18.7634	19.3052	17.2873	-2.77688	10.9957	4.1094
YDR297W	SUR2	18.45	-2.9673	-9.14471	30.711	-7.2576	97.037	-16.6065	7.07895	5.12016	8.20849	-26.0349	-8.91319
YDR436W	PPZ2	7.753	10.248	-45.1275	16.419	-1.1891	23.744	-15.6958	19.3964	20.6995	-4.35282	-13.0207	-8.68675
YDR298C	ATP5	25.026	-24.849	1.52117	-3.7367	-2.9422	32.635	23.2391	16.5854	21.3664	-2.0654	-3.57784	-2.82162
YEL001C	YEL001C	15.263	-11.768	-5.81951	-16.989	-25.079	10.031	-4.26862	25.1981	21.2351	-7.29349	8.42609	0.566297
YDR300C	PRO1	-40.077	-40.461	-68.0891	12.637	51.525	16.9	2.89738	18.058	27.787	7.21355	-8.43915	-0.612804
YEL003W	GIM4	33.957	0.89443	-4.80965	23.818	33.023	9.1898	-22.3566	-3.3532	11.7915	14.2649	-30.1933	-7.9642
YDR304C	CYP5	35.219	-10.346	-25.6013	-49.273	35.499	17.604	14.7675	17.7803	28.1098	-2.24167	-31.6922	-16.9669
YEL004W	YEA4	24.45	-3.1174	-9.0808	2.7573	-6.6932	5.5353	7.23594	11.9727	33.1966	7.55523	11.7071	9.63119
YDR305C	HNT2	-32.965	13.587	61.5537	41.443	-14.775	39.649	27.0423	-0.973457	13.1597	11.7069	-16.7302	-2.51168
YEL005C	VAB2	22.37	-5.4971	-24.7353	32.037	-3.5718	20.625	51.7555	15.3896	28.5227	-4.25886	-8.98839	-6.62363
YDR306C	YDR306C	-17.608	-0.79717	-13.0963	34.886	-22.797	-9.9805	53.0113	8.86964	15.8267	5.14255	-36.4586	-15.6581
YEL006W	YEL006W	5.9131	-26.017	-32.9804	26.804	0.24562	18.39	60.5651	-6.50603	18.4476	-40.4801	-49.238	-44.8591
YDR307W	YDR307W	-2.308	0.59483	-38.6257	84.28	-15.897	42.556	62.1091	-1.58111	10.4053	-28.3769	-57.7311	-43.054
YEL007W	TOS9	33.75	19.05	70.3197	80.646	-1.5069	60.066	54.5874	-6.5921	11.6811	2.20147	-7.94366	-2.8711
YDR309C	GIC2	23.087	8.7669	-4.81764	41.981	-25.955	0.15506	47.3671	-15.3322	8.03167	-58.0828	-37.8938	-47.9883
YEL008W	YEL008W	12.111	31.024	52.4314	40.046	-10.029	51.919	70.7569	33.0139	39.4624	-51.5152	59.3236	3.90419
YDR310C	SUM1	49.372	14.604	3.11107	52.976	0.30708	46.666	70.6492	16.5098	44.2514	-35.7093	0	-17.8547
YGL072C	YGL072C	54.052	65.478	76.7368	92.933	51.067	32.129	13.9768	-11.777	12.4901	23.158	21.6387	22.3984
YER038W-A	#N/A	27.262	-14.298	-43.1381	5.2574	-16.895	-17.982	-18.2822	9.93299	6.41453	-5.0908	23.0808	8.99498
YGL077C	HNM1	29.462	-14.822	30.9606	21.284	5.7661	15.65	-25.7666	14.4224	8.09819	36.018	33.3819	34.7
YER039C	HVG1	29.493	0.085854	-67.4052	31.709	-1.1854	44.487	-20.0041	45.9466	21.9178	7.73952	46.6393	27.1894
YGL078C	DBP3	-1.0021	-0.60204	-67.8015	-33.413	-3.8135	-7.7119	-12.6539	-21.9821	0.696944	9.64751	21.062	15.3547
YER040W	GLN3	65.333	39.42	-18.6345	-37.778	1.8471	58.215	-8.10995	-3.93643	26.9417	17.0502	33.3801	25.2152
YGL079W	YGL079W	-7.2566	-13.714	-61.8174	12.089	4.1969	50.337	-10.8716	12.7861	12.7767	8.82843	-12.5752	-1.87338
YER041W	YEN1	22.575	-5.0924	-21.2647	-11.869	-7.9762	27.812	-13.4838	-10.4106	16.4547	-3.3675	-13.3627	-8.36511
YGL080W	YGL080W	-8.1263	-44.067	-57.2315	2.2316	9.2979	36.307	-16.7844	18.2461	28.9976	17.909	-6.3306	5.78921
YER042W	MXR1	15.712	-17.41	-50.8863	-30.294	-5.3219	16.289	-2.05931	17.3701	16.8119	0.773291	-12.5648	-5.89574
YGL081W	YGL081W	-1.2173	-26.331	-43.7293	4.219	-11.808	20.347	-21.5908	0.64599	14.2513	4.33551	-8.87779	-2.27114
YER044C	BUD18	28.14	10.88	-6.40912	36.572	5.0203	52.269	11.9304	34.6891	41.2216	12.642	3.87033	8.25616
YGL082W	YGL082W	-43.139	31.683	-39.4758	45.229	-22.853	38.951	-11.2345	-14.7077	23.3733	12.3196	-9.16105	1.57927
YER044C-A	MEI4	-0.68084	-3.6408	-34.6342	-6.4414	48.424	37.011	5.60208	-6.42914	17.0591	-3.20369	11.538	4.16714
YGL083W	SCY1	5.3369	-8.3411	-76.2735	-0.14183	-16.085	18.886	-7.96945	-44.6884	9.46183	-6.67235	-17.6834	-12.1779
YER045C	YER045C	4.4108	9.1559	-15.5954	-7.2608	13.232	-15.266	21.2051	-18.6672	13.056	-4.54835	-3.45527	-4.00181
YGL084C	GUP1	65.344	26.01	13.3983	57.629	10.943	41.074	15.4338	24.8756	42.4372	38.1987	29.3183	33.7585
YER046W-A	#N/A	1.943	-1.0364	-9.67042	-1.2236	-8.4201	-9.436	36.2922	-7.91276	8.6845	-2.6749	-4.6935	-3.6842
YGL085W	YGL085W	0.7969	-2.1291	12.366	-9.7494	-3.4987	4.9933	45.3348	1.51769	9.87923	-9.82984	-25.3804	-17.6051
YER047C	SAP1	-2.7011	3.2295	14.1604	10.731	-20.701	-17.985	4.79363	7.17421	8.239	-3.20248	-17.2656	-10.234
YGL086W	MAD1	6.5076	-1.6201	10.856	37.005	-19.013	25.659	48.6781	6.76582	17.1003	-18.0211	3.64064	-7.19023
YER048C	CAJ1	26.569	-0.57215	12.2142	51.126	-13.491	0.26555	25.6406	32.8966	20.2377	-46.9384	-16.4091	-31.6737
YGL087C	MMS2	11.062	0.20612	40.4521	68.81	-29.244	2.035	60.4833	32.4907	15.5845	-2.92705	56.9819	27.0274
YER049W	YER049W	1.0265	9.6051	20.4929	9.2503	-3.2204	-31.112	44.6019	4.14108	29.8351	-56.0339	62.6411	3.30359
YDR414C	ERD1	-37.358	12.492	64.2382	50.768	11.193	-2.9044	4.2964	-4.88075	-1.07682	8.29722	42.9059	25.6015
YDR278C	YDR278C	30.757	-7.338	43.5104	-51.033	-31.574	-22.675	-16.145	-0.513511	-7.2914	5.70787	-15.7096	-5.00084
YDR415C	YDR415C	33.264	-10.646	38.6385	1.2795	13.316	22.806	-34.7141	16.4841	-4.39621	-5.15183	27.4879	11.168
YDR279W	YDR279W	0.9695	-7.6074	-5.36731	-14.985	-17.474	9.8927	-19.4536	7.67383	-8.72657	-5.65813	19.3903	6.86609
YDR418W	RPL12B	37.161	18.062	-13.0723	-7.1525	18.464	-5.3127	-15.3738	27.2715	23.9298	5.49306	-0.063524	2.71477
YDR281C	PHM6	-8.4592	10.278	-17.4585	-45.8	3.2074	20.469	-21.3329	5.53795	8.06154	-0.670152	20.4385	9.88418
YDR419W	RAD30	25.385	10.084	-59.7641	-28.739	-14.492	-5.9597	-15.0678	-0.320299	3.49575	11.0978	-22.7088	-5.80554
YDR282C	YDR282C	18.531	-6.7092	-2.43039	-62.411	-1.9192	4.3024	-7.08094	-18.0309	8.71211	-6.81649	30.1007	11.6421
YDR420W	HKR1	33.546	5.8188	-54.7579	11.099	-21.8	33.136	-18.1052	-9.49926	7.81933	8.05351	4.39361	6.22356
YDR283C	GCN2	0	0	56.4405	0	0	0	35.9409	0	0	0	0	0
YDR421W	ARO80	19.549	3.214	12.5865	-18.397	6.8007	38.915	-14.97	-12.4199	-6.23247	1.55062	23.3916	12.4711
YDR284C	DPP1	18.262	-6.4693	-24.0306	-12.493	-4.3135	8.1022	-10.7444	-8.31017	10.1237	9.52304	0.1212	4.82212
YDR422C	SIP1	36.785	12.748	-15.6497	11.374	9.2869	24.024	-12.7109	25.2766	-3.98784	6.04636	-9.44421	-1.69893
YDR285W	ZIP1	25.054	16.265	-10.7618	3.3592	-22.636	13.481	-3.95108	-7.55906	-5.40444	6.59361	-15.416	-4.41118
YDR423C	CAD1	5.5311	-7.3971	-88.3039	13.969	-7.7832	26.66	5.49181	12.7263	0.448446	-16.7672	2.87222	-6.94748
YDR286C	YDR286C	6.7505	5.564	-52.4682	9.7145	-6.2652	12.28	2.35398	-22.0511	-43.4275	-4.13399	-9.14204	-6.63801
YDR425W	YDR425W	1.4204	-3.4911	-73.9693	-13.919	12.786	-21.252	-9.92881	-2.10584	-4.50714	-3.50161	4.57842	0.538408
YDR287W	YDR287W	-73.172	3.7681	0.391468	76.666	-15.736	26.77	15.9629	-8.61478	9.38352	-9.42592	-4.51042	-6.96817
YDR426C	YDR426C	-9.3182	1.8674	28.8035	1.885	-31.433	-10.893	26.9	4.55911	1.02297	3.01935	-7.05249	-2.01657
YDR289C	RTT103	25.842	-11.886	5.14678	-8.6952	-15.507	-26.076	35.2017	11.0004	-5.85044	-47.839	1.41454	-23.2122
YDR428C	YDR428C	9.7566	-13.025	-34.2699	8.4173	-26.291	3.2266	22.4636	-11.2081	-9.30158	-0.127703	-33.1965	-16.6621
YDR291W	YDR291W	5.5876	12.105	64.8661	20.118	-1.6177	0.35088	36.2575	-9.71869	6.20897	-24.483	-21.4395	-22.9613
YDR430C	YDR430C	-16.71	5.3101	7.76571	25.156	-21.008	-10.176	53.585	3.28798	5.10562	-58.0908	-23.9558	-41.0233
YDR293C	SSD1	0	0	-47.4668	0	0	0	51.1631	-0.669515	3.77333	28.3375	42.0579	35.1977
YGL051W	YGL051W	-48.778	-21.677	68.0332	21.095	-7.9841	-1.1109	-2.80466	-8.85372	-0.587889	-1.46715	-14.461	-7.96408
YER016W	BIM1	26.329	-12.591	-43.4801	1.4291	-2.3034	1.9458	-18.9484	2.19281	3.84663	-4.45842	6.3295	0.935543
YGL053W	PRM8	14.662	-12.756	-36.5596	1.1662	-14.863	19.608	-17.3217	42.9921	4.9658	-0.884555	84.9342	42.0248
YER017C	AFG3	0	0	0	0	0	0	0	0	0	0	0	0
YGL054C	ERV14	54.437	-46.282	-12.0289	-10.618	-10.03	-42.804	-26.9878	19.5634	13.3703	-15.0603	-30.3401	-22.7002
YER019W	ISC1	23.159	-0.31794	-29.048	15.552	13.461	36.54	-17.0272	18.6401	3.36221	4.01309	-0.728474	1.64231
YGL056C	SDS23	9.9078	-13.849	-13.3567	-17.624	3.4893	34.406	-19.104	-16.333	-4.38491	-2.9949	41.3793	19.1922
YER019C-A	SBH2	48.147	-16.602	16.6452	-6.8783	20.699	-11.689	-22.5692	-18.4951	-1.85415	10.3739	-22.2374	-5.93177
YGL057C	YGL057C	7.4552	1.239	-38.4419	-17.603	9.9586	8.2606	-3.44588	15.1237	12.1565	1.21977	21.1897	11.2048
YER020W	GPA2	-15.409	10.144	-9.74871	6.0962	11.909	11.185	-12.1604	-2.38781	1.12889	9.95989	6.71632	8.33811
YGL058W	RAD6	7.7608	-0.72244	-12.6473	-19.612	-4.1113	19.793	10.4708	-1.56161	5.91154	-1.72251	34.9914	16.6344
YER024W	YER024W	3.543	-1.5158	-26.2021	-1.7238	12.749	-20.323	-11.0895	-13.8638	-5.68104	-9.18662	5.14658	-2.02002
YGL059W	YGL059W	20.523	7.7941	-81.7526	25.086	3.7171	47.839	-11.3092	-21.8326	12.4499	4.07734	-23.4738	-9.69823
YER028C	YER028C	7.7027	-15.405	-29.3899	0.48255	-5.1672	-28.887	-11.785	-24.809	2.88006	-4.12275	-5.53275	-4.82775
YGL060W	YGL060W	10.761	-7.6221	41.2414	-18.402	16.318	21.219	-5.98517	-13.3794	13.5522	-5.27268	-28.589	-16.9308
YER030W	YER030W	32.886	6.3123	11.361	-33.738	45.271	12.966	3.79037	-4.95405	-11.4212	0.152554	-8.44957	-4.14851
YGL062W	PYC1	15.715	9.6206	-92.7541	16.249	-1.0685	25.793	-6.92616	-4.37598	-42.6456	-0.10602	-21.5656	-10.8358
YER032W	FIR1	7.6659	-2.8622	7.02749	-5.2549	-2.0915	-22.152	-1.62702	-12.9128	4.95627	1.61326	-1.03412	0.289567
YGL066W	YGL066W	85.137	16.61	-6.11672	77.012	10.394	29.477	11.7613	-8.84699	5.79157	22.9532	-10.4304	6.26139
YER033C	ZRG8	29.877	-3.5955	-18.5035	4.9995	-20.715	-14.851	-7.02398	-9.88501	4.02635	-2.76764	-14.1312	-8.44943
YGL067W	NPY1	8.5476	-6.7988	-20.8221	3.9132	-10.168	15.972	34.2857	-10.1533	7.37157	12.7106	-6.7037	3.00347
YER034W	YER034W	14.718	9.2312	31.9529	20.462	-16.031	-8.5201	61.974	6.11849	0.093044	-12.6987	-12.5407	-12.6197
YGL070C	RPB9	-26.233	4.9956	-25.6828	6.0379	-33.086	-15.682	56.8749	24.5313	1.06414	-22.7537	-13.5786	-18.1662
YER035W	EDC2	-5.6974	19.843	18.7719	24.32	-7.1773	0.64514	64.0009	5.25351	13.6541	-30.8759	-32.5575	-31.7167
YDR395W	SXM1	-63.146	-25.03	70.446	27.82	-46.834	-108.7	-5.1269	-9.10521	-5.00836	10.6485	-22.8694	-6.11048
YDR263C	DIN7	9.8327	-26.317	-49.5137	-11.18	-22.432	11.458	-10.5506	14.1406	13.4717	-5.58868	4.01721	-0.785731
YDR399W	HPT1	-11.947	-15.719	-31.8954	-61.65	-19.861	-76.914	-20.5022	43.912	7.23803	18.1471	15.6341	16.8906
YDR264C	AKR1	-6.1057	-19.716	13.8616	-12.61	-10.587	2.714	-23.6898	33.5693	34.5789	-4.89205	34.0465	14.5772
YDR400W	URH1	20.492	-3.9857	-15.3653	15.815	-8.1448	19.429	-17.5698	16.1886	10.0205	-14.1076	-3.71604	-8.9118
YDR265W	PEX10	10.86	9.979	-20.5296	-51.532	-8.5845	-21.968	-12.9012	-8.52961	0.332992	8.77864	10.5156	9.64714
YDR401W	YDR401W	16.824	18.511	-44.7184	8.9759	-1.1446	-20.424	-16.1538	3.40207	-4.06438	2.0497	-22.9955	-10.4729
YDR266C	YDR266C	-4.6709	12.389	10.0411	-2.0765	-10.56	-3.1347	-7.55143	-10.1701	9.24497	7.34926	11.2685	9.30888
YDR402C	DIT2	0.24074	-17.994	-13.9735	-42.514	-6.5488	12.834	-2.41953	22.0798	1.54678	13.5233	16.5288	15.0261
YDR268W	MSW1	8.3584	-17.68	0.25405	2.4021	10.097	-21.606	5.29435	16.7499	0.656263	9.15205	19.1278	14.1399
YDR403W	DIT1	-18.744	-19.686	-15.9964	-16.756	-11.089	-25.334	-5.81262	-13.4976	15.3129	-17.8047	-11.8983	-14.8515
YDR270W	CCC2	27.927	-7.8166	-10.2584	-12.154	15.206	54.677	-9.89144	-30.0825	8.32232	11.7069	-13.8946	-1.09386
YDR405W	MRP20	0	0	0	0	0	0	0	0	0	0	0	0
YDR272W	GLO2	24.481	-7.3526	-12.6345	9.9285	-28.892	3.1787	-3.85774	-23.3727	-44.2116	3.23858	-4.80053	-0.780976
YDR406W	PDR15	29.582	-5.2575	-6.91247	-20.438	-29.016	-6.0929	-0.450373	-14.5997	-4.05485	-4.37128	-16.8511	-10.6112
YDR273W	YDR273W	6.0278	10.952	-16.8529	-12.672	-14.537	35.125	-10.5835	-6.01223	5.88619	-17.3871	-7.43062	-12.4089
YDR408C	ADE8	0.56916	-8.9392	21.2694	4.2738	0.65859	33.386	-1.07982	14.6411	3.16845	-2.85116	13.7121	5.43049
YDR274C	YDR274C	-0.97386	-7.2627	1.76245	-32.088	-0.37107	14.899	3.63027	-4.97265	-1.91389	-6.45473	-32.9668	-19.7108
YDR409W	YDR409W	4.5837	-7.1727	-26.8253	0.39124	-16.435	-5.8334	-5.89882	-10.8757	2.26162	9.77198	-10.8449	-0.536437
YDR275W	YDR275W	2.0195	11.117	-19.328	2.8136	-16.08	-11.175	0.863285	-0.548255	-7.89628	1.32055	-30.5491	-14.6143
YDR410C	STE14	12.105	-2.7125	-53.8136	-13.577	-29.251	6.9744	-7.82712	-26.0656	3.76832	-6.71451	-6.77966	-6.74709
YDR276C	PMP3	35.738	7.9595	8.05813	86.011	7.5869	59.523	108.095	71.9745	51.1536	38.5869	-7.42386	15.5815
YDR411C	YDR411C	0.24552	23.091	0.362707	8.0548	-25.621	-0.44523	54.6861	7.52612	9.09965	-32.5711	-8.25617	-20.4136
YDR277C	MTH1	13.166	82.496	55.9851	28.577	-24.678	14.278	75.4805	1.40203	3.55372	-7.41315	-27.7222	-17.5677
YGL031C	RPL24A	-100.67	-24.73	41.3948	13.392	-13.462	-20.819	-5.65518	-14.5795	-9.91727	22.0795	1.16593	11.6227
YEL068C	YEL068C	26.82	-22.44	-32.7119	-6.3326	-13.133	14.308	-2.87856	-14.1837	-2.39379	5.37582	30.2665	17.8212
YGL032C	AGA2	19.269	-14.746	-44.2135	-40.025	-19.512	3.5129	10.1514	34.1406	-9.4645	-8.55665	4.27606	-2.14029
YEL071W	DLD3	48.711	3.9927	-2.0485	-17.301	-30.732	-24.185	-22.4109	47.6909	1.59974	11.8956	13.9054	12.9005
YGL033W	HOP2	-6.7676	22.417	-3.85571	-36.546	-19.046	-1.0458	-23.6035	42.0698	-45.4221	36.4372	-19.533	8.45211
YEL072W	YEL072W	1.9385	0.22078	1.05619	8.4787	-4.093	-11.848	-20.9478	1.66876	-51.4371	19.165	16.7723	17.9686
YGL034C	YGL034C	-9.1009	-11.244	-11.2347	-14.94	-0.66478	-27.59	-19.2312	-1.00215	-3.74337	7.41912	11.5293	9.4742
YER001W	MNN1	-6.1912	3.0049	-8.00222	-0.47255	13.566	22.887	-22.6216	22.0072	8.47944	9.30261	40.4018	24.8522
YGL035C	MIG1	-9.5353	-4.1643	1.45246	39.428	36.795	51.622	-9.44054	-10.2461	0.875381	-2.05416	17.3766	7.66124
YER002W	YER002W	-13.557	-2.9819	-7.05947	3.2175	22.653	12.569	-12.2608	-41.8218	-4.6733	-11.3435	12.8452	0.750822
YGL036W	MTC2	-16.435	-6.9036	-18.2527	-26.618	-5.3431	-8.0699	-9.58818	-40.2598	-5.21519	-25.6454	43.2443	8.79946
YER004W	YER004W	1.3304	-15.585	13.86	-9.1271	14.893	-24.956	-0.810591	17.8832	-1.61597	-26.5063	40.4156	6.95468
YGL039W	YGL039W	11.98	-4.4939	3.14143	-15.048	4.1245	-18.637	-21.1969	-25.4918	-9.23634	-35.0557	3.30391	-15.8759
YER005W	YND1	-4.1773	-4.359	-54.0085	-18.556	-8.7574	-24.251	3.95844	-29.5508	7.16198	-2.39464	12.8003	5.20284
YGL041C	YGL041C	-6.2599	-1.6654	0.276421	-45.092	-19.68	-2.1214	-6.38276	-14.9836	-4.01545	-6.70166	-8.88474	-7.7932
YER007C-A	#N/A	15.229	-8.2357	7.04027	-17.193	-7.0853	-0.82729	4.98129	-1.35316	-4.01093	1.16798	28.3824	14.7752
YGL043W	DST1	9.6252	0.59525	-12.4603	24.141	13.493	13.139	4.60596	-12.2462	6.43487	10.4582	18.1071	14.2826
YER007W	PAC2	-5.6396	-4.1649	13.7881	-45.956	-1.6147	-10.324	-2.77975	-11.6925	-4.9386	-7.3758	3.54914	-1.91333
YGL045W	YGL045W	24.661	15.457	48.8553	-2.6371	-5.2628	3.4103	-4.46426	-1.3229	-6.93649	17.3497	-21.3135	-1.98189
YER010C	YER010C	10.081	-2.9219	-24.4812	-27.529	-14.704	9.9846	-1.26149	-8.49083	-1.9415	3.59953	-21.3584	-8.87942
YGL046W	YGL046W	16.7	28.524	93.6968	-10.812	25.891	4.4222	-1.49366	21.1026	-10.7639	-20.92	-25.7258	-23.3229
YER011W	TIR1	9.9963	-4.5685	-12.6201	-18.142	-6.7157	22.621	7.64332	5.07038	-9.61031	4.38328	-15.9998	-5.80824
YGL050W	YGL050W	-2.9134	36.217	63.802	42.312	32.213	20.058	70.8796	29.6317	16.1382	8.49477	-26.6653	-9.08526
YER014C-A	BUD25	0	0	0	0	0	0	0	0	0	0	0	0
YDR380W	ARO10	-111.23	29.302	98.4233	23.602	-10.573	-36.813	0	3.11181	-3.18792	-6.37484	-6.12165	-6.24825
YDR251W	PAM1	30.731	-0.10942	-51.4152	3.2934	-18.413	9.6838	-33.1639	-12.7718	7.36253	-14.6697	29.0352	7.18278
YDR382W	RPP2B	24.905	-6.7382	-21.2375	15.423	8.8187	-25.68	-8.60884	21.8949	10.9653	9.7218	36.5714	23.1466
YDR252W	BTT1	36.005	-2.8332	-17.7509	-15.717	-13.162	-8.8382	-18.1524	35.566	4.64302	3.06151	-24.978	-10.9582
YDR383C	YDR383C	17.182	-4.6142	4.33984	-27.055	-10.279	-24.012	-19.6537	-15.5947	-24.9863	2.95752	-39.5291	-18.2858
YDR253C	MET32	-0.89205	-18.728	18.9685	11.183	2.023	9.7956	-20.8775	-0.470476	10.3157	-9.72625	-8.46338	-9.09482
YDR384C	YDR384C	-38.811	-20.674	-45.2537	-64.442	-22.253	-36.064	20.0515	34.3796	6.39468	-34.5518	24.4019	-5.07494
YDR254W	CHL4	18.166	-12.681	-10.3239	-30.67	11.153	-21.839	27.8908	-14.6039	-38.8639	-17.2454	18.9706	0.86261
YDR385W	EFT2	16.374	-13.025	-10.9519	33.047	32.146	4.7058	-24.2306	-28.2842	2.7026	-5.88499	16.4269	5.27094
YDR255C	YDR255C	13.435	0.41535	-8.40808	-18.058	1.4695	-8.8767	-15.831	-15.7094	5.4733	-22.4542	18.7323	-1.86094
YDR386W	MUS81	-5.7973	10.713	-10.2776	7.4224	-1.3461	-26.15	-21.4156	-18.7466	1.52369	13.6542	9.27046	11.4623
YDR256C	CTA1	-7.6247	-16.004	-21.0202	-30.943	-0.43702	13.471	-18.4779	0.00628	4.79286	-24.9693	19.9878	-2.49073
YDR387C	YDR387C	17.731	2.8102	8.84428	-12.783	12.712	9.7729	-0.995598	-34.9112	-5.68104	9.03561	38.1723	23.604
YDR257C	RMS1	-10.1	-23.038	-25.9193	10.299	21.905	2.4452	-22.3735	-23.836	-10.7082	-6.05964	23.4987	8.71951
YDR388W	RVS167	25.246	29.392	58.5481	71.128	17.307	54.363	19.4912	41.2005	28.7205	-3.90633	-22.6553	-13.2808
YDR258C	HSP78	-13.249	-0.31794	10.3447	-32.248	-28.239	-13.653	-18.7091	-45.9206	-6.01109	-3.33739	-18.6074	-10.9724
YDR389W	SAC7	27.352	3.6037	102.455	31.213	1.7149	4.8097	-3.45568	-49.1494	-2.61065	15.1342	57.3171	36.2256
YDR259C	YAP6	11.054	-10.047	-37.7373	-45.501	-0.17036	-14.543	-16.3139	-51.1476	6.86229	2.67847	-6.19935	-1.76044
YDR391C	YDR391C	3.2956	-4.2244	-14.0502	-24.887	-9.384	7.5801	-13.7399	-9.81328	-4.95216	7.87604	-21.8178	-6.97086
YDR260C	SWM1	-8.3522	2.4064	-11.8595	-43.901	-0.60268	-9.4573	0.833058	3.30076	-5.25234	6.90278	-32.4798	-12.7885
YDR392W	SPT3	4.4169	12.571	28.0988	51.128	0.60188	71.275	11.0213	7.86681	-6.9415	-3.89268	42.5172	19.3123
YDR261C	EXG2	22.061	26.101	-6.07517	12.031	-5.1453	32.358	-10.7791	13.9176	0.727306	22.2064	-35.8266	-6.81009
YDR393W	SHE9	3.1198	34.556	14.3474	-7.5236	-20.502	33.082	50.9372	9.20025	1.49736	30.3037	-11.9708	9.16643
YDR262W	YDR262W	5.8587	56.108	-2.5822	18.888	-9.8511	17.876	49.1335	7.10248	-7.55896	-17.9432	-37.0579	-27.5005
YGL015C	YGL015C	-89.21	-19.88	109.684	41.227	-3.8513	-44.348	0	28.2048	7.22172	11.7125	9.99235	10.8524
YEL054C	RPL12A	16.245	-30.132	73.2614	-13.947	-10.719	-34.436	-21.9137	-8.22589	2.66723	-8.36111	12.7606	2.19972
YGL016W	KAP122	8.2024	6.1177	-37.3522	-25.319	6.5948	-13.342	-29.7619	29.2951	3.2445	-24.9388	40.1187	7.58996
YEL056W	HAT2	-43.352	-75.26	3.41786	0.70886	-7.1371	-8.6678	2.51308	-8.69928	11.2828	35.7297	31.1282	33.429
YGL017W	ATE1	20.824	-2.0695	-17.6199	13.866	-12.032	-13.06	-10.949	-5.2748	-8.26476	-5.20161	-34.1618	-19.6817
YEL057C	YEL057C	1.2004	-11.544	-0.191758	-27.594	16.855	3.3198	-11.2523	-31.9897	-5.63987	0.466927	41.9388	21.2028
YGL019W	CKB1	38.075	-3.8207	-54.7995	-12.906	35.024	5.5126	-6.64781	71.8286	-50.9595	53.104	80.299	66.7015
YEL059W	YEL059W	25.721	-10.046	-5.46318	-7.7421	23.138	-6.7813	-12.0252	31.6275	-7.74143	14.7748	27.3169	21.0459
YGL020C	YGL020C	41.315	4.1719	-2.09804	-25.888	6.5078	-17.153	-31.224	-52.4725	-13.1651	1.40045	48.1816	24.791
YEL060C	PRB1	1.8439	-16.184	18.5131	-0.69354	21.643	-10.272	-20.0566	-40.0522	-5.02369	-4.32391	38.5644	17.1202
YGL021W	ALK1	3.8765	-8.5051	-41.5834	31.621	4.1537	-0.44386	-9.37743	-35.475	-52.2928	-18.523	41.5053	11.4912
YEL061C	CIN8	43.396	4.5015	-2.2035	10.379	6.6582	36.062	-5.56982	3.98194	-0.217946	-19.0847	6.80964	-6.13753
YGL023C	PIB2	40.28	19.499	43.2164	47.9	25.18	9.8128	-4.3015	-11.2377	-5.94958	-6.98353	1.50448	-2.73952
YEL062W	NPR2	-17.926	9.9346	43.5727	-16.61	15.29	13.427	-18.0233	-74.265	-40.386	13.3242	33.2281	23.2761
YGL024W	YGL024W	28.584	-0.39182	-6.32444	65.244	53.477	68.674	8.92493	-13.6782	-13.1521	-19.6966	3.17266	-8.26197
YEL063C	CAN1	-13.245	-9.1785	-12.9748	-43.081	-33.086	-35.312	-12.4103	-28.3779	-6.4566	-5.40638	9.24624	1.91993
YGL025C	PGD1	22.381	4.098	30.2671	53.588	53.216	62.33	13.9786	-15.5754	-47.1118	-3.01296	-19.3396	-11.1763
YEL064C	YEL064C	-31.123	-4.8384	-18.3757	-30.531	-9.6964	-6.5135	-11.8402	-18.7145	-23.1523	-8.2254	6.68524	-0.770081
YGL026C	TRP5	43.963	-3.1014	46.3898	18.043	9.2059	48.932	7.94209	-1.1651	-21.9965	22.1225	17.166	19.6442
YEL065W	SIT1	15.518	-57.821	16.1642	-33.673	-21.206	8.6399	-8.51467	21.2097	-5.19888	5.98211	-4.62101	0.680547
YGL027C	CWH41	11.159	3.6185	-30.5324	5.0404	-15.107	-10.469	4.80874	7.65433	6.49009	3.83643	-25.6878	-10.9257
YEL066W	HPA3	-22.511	13.542	-5.46158	-2.2405	-16.938	6.2103	-2.28435	-13.42	-9.46951	19.9182	-1.15157	9.38331
YGL028C	SCW11	-16.52	2.137	5.34811	35.045	-26.552	12.136	48.566	12.6189	0.965484	0.760841	-45.3834	-22.3113
YEL067C	YEL067C	10.828	17.433	35.823	-2.9797	8.4911	19.774	55.4083	30.8612	-9.28478	-35.3977	-50.5901	-42.9939
YDR363W	ESC2	-66.358	-1.216	70.8982	53.361	-12.259	8.5108	30.825	-30.2869	-2.47308	-3.70197	-22.2651	-12.9835
YDR231C	COX20	0	0	0	0	0	0	0	0	0	0	0	0
YDR364C	CDC40	0	0	6.33081	0	0	0	0	0	0	0	0	0
YDR233C	YDR233C	5.8704	-27.948	-21.9086	7.1232	-13.367	-29.923	17.7229	15.8334	5.98808	-16.2805	-10.2162	-13.2484
YDR368W	YPR1	25.9	4.5609	-4.3143	9.8192	-12.388	-11.991	-16.4634	20.7262	-29.2868	17.5059	-43.3335	-12.9138
YDR234W	LYS4	-20.578	0.17665	12.7495	-69.977	-4.8962	-5.2022	-14.3164	-20.4082	-36.6115	-5.73964	27.4499	10.8551
YDR369C	XRS2	12.272	9.1115	-5.22509	-4.8031	-0.98258	13.487	-5.22023	-11.7264	-41.8379	3.14543	8.79553	5.97048
YDR237W	MRPL7	0	0	-16.7155	0	0	0	0	0	0	0	0	0
YDR370C	YDR370C	52.567	13.421	1.72251	19.182	21.919	5.293	-8.94165	-25.3981	-6.87577	-16.923	27.4689	5.27296
YDR239C	YDR239C	-5.6686	-70.499	-12.537	-3.0659	-0.36031	24.248	-4.909	-21.155	-21.4541	-14.3324	9.33782	-2.49729
YDR371W	YDR371W	3.5246	-21.123	51.0668	-5.8425	0.72844	10.783	-9.49037	-36.4159	-40.0188	-29.0318	16.1039	-6.46396
YDR241W	BUD26	-15.84	-11.873	-16.952	-4.4988	-18.03	15.773	-9.13546	18.4637	-11.735	-22.1535	43.5811	10.7138
YDR372C	YDR372C	21.3	-4.5537	34.412	16.193	-19.101	4.9347	18.503	-7.85964	5.06445	37.9084	36.8996	37.404
YDR244W	PEX5	15.296	-12.816	-14.7485	-2.9847	-14.187	2.3306	-14.7575	-39.3948	-29.3122	-29.3799	6.62482	-11.3775
YDR374C	YDR374C	1.9523	-11.17	17.0734	-9.6248	-7.5432	23.025	-6.95289	-22.1576	-28.8971	-19.597	-26.7706	-23.1838
YDR245W	MNN10	45.135	40.408	-8.56308	80.819	22.729	69.462	42.9556	63.6202	29.6296	23.845	-5.24602	9.29948
YDR375C	BCS1	-6.4208	-4.404	15.1272	-29.839	-26.717	0.44277	-6.53306	-27.8782	-4.80909	-6.71049	-3.08226	-4.89638
YDR247W	YDR247W	6.8594	5.8031	46.81	-1.295	-4.8049	12.03	-28.6767	5.78765	-13.8506	-3.25548	-39.5464	-21.4009
YDR377W	ATP17	0	0	0	0	0	0	0	0	0	0	0	0
YDR248C	YDR248C	5.7021	10.728	-57.1835	3.1892	-14.917	-8.7277	-16.1734	-0.792125	6.09578	2.9025	-14.2244	-5.66097
YDR378C	LSM6	-6.6286	7.0458	0.602392	-32.717	-26.922	28.744	-2.29414	-8.3077	-4.86932	16.4387	-29.0311	-6.29622
YDR249C	YDR249C	2.846	7.735	11.0621	-5.204	-23.123	14.774	-3.49039	18.2012	-23.6834	14.3376	-23.3789	-4.52067
YDR379W	RGA2	-16.933	9.7543	3.18457	23.151	-30.508	-2.6686	49.1415	19.1193	8.24853	23.4258	-11.1315	6.14715
YDR250C	YDR250C	17.578	55.719	33.6738	20.788	7.9375	-1.7421	53.8269	44.9464	5.61136	12.0867	-11.8775	0.104588
YER087C-A	SBH1	-65.61	-15.092	93.9748	11.193	-11.426	-112.42	-28.3323	-7.83431	-8.40831	-5.13417	8.47608	1.67096
YEL042W	GDA1	11.655	-25.718	-17.7765	-42.702	-12.034	-8.6024	-1.15668	3.33125	22.6399	15.781	55.7715	35.7763
YGL002W	ERP6	-11.557	-26.886	6.20937	-43.267	-8.7843	-35.572	19.7873	-37.9197	9.68144	-11.8294	34.2972	11.2339
YEL043W	YEL043W	8.7617	-14.478	8.46718	16.569	4.3034	-38.42	1.65663	1.51343	-0.220206	7.39743	33.09	20.2437
YGL003C	CDH1	37.833	30.514	44.3813	46.369	-1.7529	17.298	-8.85529	-5.94073	-32.7227	53.7926	47.3267	50.5597
YEL044W	YEL044W	17.937	13.796	-0.305206	24.087	22.554	36.937	-11.6756	-41.3097	-26.7335	-0.642437	8.24465	3.80111
YGL004C	YGL004C	0.4975	-4.7639	5.07008	8.7425	12.008	-24.522	-1.23043	-18.8824	-21.0643	1.69315	19.506	10.5996
YEL045C	YEL045C	-13.958	48.252	18.3932	88.088	9.3838	44.977	-22.3921	39.3769	-20.02	0.833112	16.4355	8.63429
YGL005C	YGL005C	21.704	22.192	25.5134	-44.911	-4.8384	-39.033	-14.9745	-56.3957	4.05445	43.2043	72.7524	57.9784
YEL046C	GLY1	0	0	12.227	0	0	0	-6.26534	30.9842	4.76054	40.8747	-3.81128	18.5317
YGL006W	PMC1	-20.108	-20.599	4.77127	8.9211	42.273	9.6972	-16.4616	47.62	10.911	34.4553	30.4789	32.4671
YEL047C	YEL047C	-12.407	-28.741	-0.319589	-2.4201	2.7093	-21.575	-28.056	-14.5997	-14.8565	-26.1184	17.2368	-4.4408
YGL007W	YGL007W	-23.27	-22.005	-2.0485	-1.4246	12.145	-30.69	0.165103	-51.2447	-26.1956	-1.4828	16.5685	7.54283
YEL048C	YEL048C	-12.856	1.0887	19.662	-21.514	-12.178	-26.069	-16.3433	-26.4318	-27.3487	-17.8525	16.1851	-0.833669
YGL009C	LEU1	23.084	-17.231	-13.3136	1.5383	-7.1839	30.179	-7.38868	-22.4873	-1.22166	-14.1457	-19.1323	-16.639
YEL049W	PAU2	-44.58	19.334	-14.8028	15.102	11.418	23.571	2.28456	-13.7212	-22.8431	10.406	17.0727	13.7393
YGL010W	YGL010W	17.579	-3.9999	12.8166	9.4567	13.78	6.1383	-10.8814	-15.7247	-8.03483	8.75817	-6.22878	1.26469
YEL050C	RML2	-1.1499	-12.247	33.4709	-17.898	-15.65	-30.33	4.08914	15.3607	-26.1703	-3.1812	6.66449	1.74165
YGL012W	ERG4	40.546	37.551	99.3964	80.819	90.299	90.854	43.1566	53.1972	51.6616	16.1906	11.7676	13.9791
YEL051W	VMA8	0	0	57.4136	0	0	0	58.1628	0	0	0	0	0
YGL013C	PDR1	-36.186	33.134	18.9381	71.57	57.105	51.955	3.49242	27.6552	32.2065	19.6789	-9.64813	5.01538
YEL052W	AFG1	3.8134	10.069	10.145	3.6181	-20.604	13.518	32.988	-5.16093	-9.49486	-1.3495	-39.6621	-20.5058
YGL014W	YGL014W	-15.915	10.997	21.1272	7.6648	-22.115	2.754	50.9203	14.9413	-5.84042	30.9666	-36.0632	-2.54832
YEL053C	MAK10	-4.2596	6.7768	12.6265	-10.115	-5.1081	10.084	68.5014	23.1573	9.52157	13.7445	-25.6896	-5.97251
YDR346C	YDR346C	-70.869	-17.771	93.3676	45.361	7.8146	-23.978	-15.686	-10.6056	-15.9657	21.2809	4.59049	12.9357
YDR217C	RAD9	23.083	-2.8333	-44.9022	-24.537	14.471	-25.838	-13.0338	-2.72873	-2.99769	-5.4353	24.5124	9.53855
YDR347W	MRP1	0	0	0	0	0	0	0	0	0	0	0	0
YDR218C	SPR28	-0.66725	26.099	2.1827	32.551	8.2962	27.853	30.6132	21.5659	-1.80522	7.32597	11.9973	9.66161
YDR348C	YDR348C	-10.664	2.2407	5.62614	-9.5993	18.23	-18.821	-1.25351	21.7313	-2.95151	-2.10636	0.406192	-0.850083
YDR219C	YDR219C	26.999	23.39	26.2261	-19.071	-8.8567	-4.5327	11.3699	14.0198	-6.13107	8.01095	17.501	12.756
YDR349C	YPS7	16.268	7.4196	27.0506	-79.774	5.4981	-25.395	3.36073	-14.1946	-17.2533	16.0958	24.8008	20.4483
YDR220C	YDR220C	-22.423	-9.718	20.3858	-12.864	23.012	-30.414	4.76689	-47.3062	-8.47483	-4.7459	31.8397	13.5469
YDR350C	TCM10	0	0	0	0	0	0	0	0	0	0	0	0
YDR221W	YDR221W	-42.694	-37.003	-4.61151	-12.818	31.891	-45.267	-22.3815	-63.5072	-2.28738	-19.2441	33.2558	7.00586
YDR351W	SBE2	-16.864	-5.1225	25.8234	-28.129	4.0209	-37.574	3.4906	10.4342	-16.7548	-5.24297	16.104	5.43049
YDR222W	YDR222W	-13.472	-13.085	-24.7337	-34.443	36.589	-31.623	29.3653	-38.8607	-24.9796	-14.1887	10.69	-1.74932
YDR352W	YDR352W	16.477	-31	65.0163	13.192	-11.92	-10.604	-15.718	32.8276	10.0065	3.404	19.0397	11.2218
YDR223W	YDR223W	2.9027	-2.0397	23.0303	2.7523	18.336	-5.185	-6.36499	-10.6124	-9.48759	-12.9777	8.56072	-2.20849
YDR354W	TRP4	18.178	15.787	41.2366	-0.48795	10.143	2.2095	-8.58675	-4.21415	-27.2315	1.22619	15.831	8.52861
YDR225W	HTA1	-49.347	12.584	26.167	-18.25	13.599	-22.145	-7.68396	6.11356	7.07188	0.76446	-9.6463	-4.44092
YDR357C	YDR357C	-44.843	-8.2657	12.3468	12.847	-3.2454	7.7918	-20.64	-2.5093	6.7097	0.981276	-15.454	-7.23636
YDR226W	ADK1	0	0	89.6653	0	0	0	23.9249	0	0	0	0	0
YDR358W	GGA1	3.2466	3.7526	35.7399	-4.3367	13.401	-31.089	-7.71867	2.10831	28.3176	9.33554	-10.5806	-0.622539
YDR227W	SIR4	11.077	3.2738	-49.7773	-13.99	0.75465	27.629	-21.5267	6.01135	29.1963	4.06489	-36.6677	-16.3014
YDR359C	VID21	46.339	48.206	26.7214	29.262	29.685	36.958	-9.14161	0.136955	-10.6399	19.4998	-25.1819	-2.84104
YDR229W	YDR229W	24.873	11.806	-8.16041	-14.156	-1.804	-9.5785	-14.3429	16.4704	-47.296	24.8247	-4.10121	10.3617
YDR360W	YDR360W	21.091	19.963	-19.4271	15.604	-24.535	-6.7827	4.77403	-16.2411	-7.03789	25.4129	-2.46584	11.4735
YDR230W	YDR230W	11.583	20.277	-41.0992	64.606	21.997	-0.34815	-26.6676	9.85095	-12.4362	-6.00183	-33.5005	-19.7512
YER072W	VTC1	-54.966	14.948	123.863	18.005	5.7083	15.329	72.252	-26.3036	-11.9681	45.2532	52.3142	48.7837
YEL027W	CUP5	0	0	111.352	0	0	0	-12.5971	0	0	0	0	0
YER073W	ALD5	-9.1211	13.437	17.2412	-10.113	-5.9936	-25.39	39.9005	-48.5814	-15.5252	-5.47424	12.2079	3.36685
YEL028W	YEL028W	28.348	-6.3058	11.8068	19.902	13.393	-9.5011	2.53002	-32.2015	-24.6568	8.82642	15.1265	11.9765
YER074W	RPS24A	20.46	-5.8408	0.089471	28.27	19.598	4.7351	-41.4282	3.18936	-21.0164	9.48089	11.1891	10.335
YEL029C	BUD16	0	0	0	0	0	0	0	0	0	0	0	0
YER075C	PTP3	13.383	-8.221	21.116	-8.8443	23.474	4.2198	-2.51918	2.99615	-24.0936	-17.8448	3.59238	-7.12623
YEL030W	ECM10	36.836	10.443	20.3554	21.825	36.938	24.988	-12.7403	2.6476	-10.1916	-9.54156	4.47477	-2.53339
YER079W	YER079W	-9.3134	-23.188	-17.0159	7.5934	11.249	23.747	-20.4248	18.0013	-5.76662	-7.07587	1.19709	-2.93939
YEL031W	SPF1	-3.2392	3.8432	15.2262	-14.727	4.1464	-33.038	-21.2057	38.2039	-0.015629	10.9605	22.7319	16.8462
YER080W	YER080W	18.676	20.995	17.7781	-5.5511	3.8529	2.0405	5.12711	19.4907	-16.3582	-10.3265	-34.8837	-22.6051
YEL033W	YEL033W	16.317	-78.431	5.14358	-2.7453	-9.5441	-17.328	-16.9027	-10.4378	-19.6116	12.8488	-10.047	1.40088
YER081W	SER3	13.163	8.0033	-25.0213	-1.052	3.1343	13.523	53.1705	-17.7778	-29.9397	-8.97061	2.18488	-3.39287
YEL036C	ANP1	0	0	0	0	0	0	0	0	0	0	0	0
YER083C	YER083C	0	0	0	0	0	0	0	0	0	0	0	0
YEL037C	RAD23	0.52469	7.8836	-43.6526	-8.2991	-8.9949	-5.4751	45.6985	-4.66378	-23.9392	-4.91172	-16.6697	-10.7907
YER084W	YER084W	8.8288	-0.9469	-18.1903	-43.722	-10.576	2.2401	-24.4334	25.9744	-4.63615	0.846367	7.4883	4.16733
YEL038W	UTR4	-10.594	14.799	74.5062	-7.4951	31.523	-20.231	-15.6451	-12.8959	11.1713	15.9328	-25.0436	-4.55542
YER085C	YER085C	3.5491	-2.9374	-31.0102	-13.511	-1.0131	-12.599	18.4487	-2.52118	-2.89678	0.266986	-33.6938	-16.7134
YEL039C	CYC7	-20.663	1.7032	-87.0097	-9.3534	1.9865	6.784	3.12955	26.1792	-6.33937	8.93202	-34.5124	-12.7902
YER086W	ILV1	7.4103	40.47	49.6607	-0.08002	-14.982	1.5476	8.87245	-5.17528	2.91445	19.868	-18.0462	0.910927
YEL040W	UTR2	-27.818	48.625	42.125	-2.828	-8.8664	-0.20703	-14.8073	19.369	-4.02999	-24.6075	-41.7121	-33.1598
YER087W	YER087W	-8.9741	8.0938	0	20.664	-5.9186	-5.9824	0	19.7304	-8.39475	15.3265	-19.9129	-2.29323
YEL041W	YEL041W	2.9733	4.5462	35.2254	26.713	7.4212	-29.154	61.9615	17.1623	4.81772	-20.8096	-38.032	-29.4208
YDR329C	PEX3	-46.136	36.965	94.6124	-21.053	2.3099	-62.075	-27.9385	-17.7711	-15.3984	2.82903	10.6813	6.75518
YDR199W	YDR199W	8.135	20.621	5.69645	-19.847	-17.405	-23.061	-79.2106	-21.8277	-8.70574	4.08134	32.0349	18.0581
YDR330W	YDR330W	2.5999	-52.404	0.525693	5.7347	6.2648	-23.718	-63.21	30.8275	-14.8651	-12.306	18.0484	2.87123
YDR200C	YDR200C	31.504	16.161	21.5762	35.753	18.781	8.5641	73.5355	38.9423	1.77946	-5.1707	38.8821	16.8557
YDR332W	YDR332W	0	0	0	0	0	0	0	0	0	0	0	0
YDR203W	YDR203W	17.891	3.0944	40.5399	12.268	44.829	-17.24	-52.9836	11.2274	-22.9839	-15.8068	33.7756	8.98444
YDR333C	YDR333C	-39.702	5.564	46.6471	14.904	12.793	2.5943	-5.14649	7.47972	-35.0822	-1.96141	-27.3974	-14.6794
YDR204W	COQ4	0	0	0	0	0	0	0	0	0	0	0	0
YDR334W	SWR1	9.2262	22.252	18.0689	27.493	19.637	-10.538	-3.63271	3.76407	-10.0232	9.16971	4.75803	6.96387
YDR206W	EBS1	3.8424	-33.411	16.4454	-4.7327	20.008	-43.909	-15.1577	-20.0334	-26.996	-4.11271	-7.53254	-5.82262
YDR335W	MSN5	25.646	-0.73682	1.32943	60.323	26.966	42.487	3.8553	-17.1643	-16.993	7.29666	40.2308	23.7637
YDR207C	UME6	42.284	-36.179	71.0372	-2.8331	35.788	-1.3414	-19.2018	12.9852	-6.70833	8.16032	33.5787	20.8695
YDR336W	YDR336W	-42.398	4.9205	53.2096	-18.092	23.228	-12.758	-3.79547	25.2739	3.03943	-19.2104	-17.939	-18.5747
YDR209C	YDR209C	11.022	10.772	-20.4721	-1.1373	25.424	-8.8516	8.16447	6.45022	-0.34018	12.0999	3.05009	7.57502
YDR337W	MRPS28	0	0	0	0	0	0	0	0	0	0	0	0
YDR210W	YDR210W	-2.2806	8.3632	27.2983	5.6723	24.665	4.9241	24.3206	13.7473	14.8258	-2.18786	-12.7583	-7.47307
YDR338C	YDR338C	-31.116	1.2083	34.9809	-27.48	4.6487	-7.9636	-9.84079	18.6856	-24.1058	6.97585	-21.2116	-7.11787
YDR213W	UPC2	18.554	6.971	-24.7576	-10.593	0.065348	-6.6921	-18.2955	-8.54731	8.33814	-3.76058	-20.0804	-11.9205
YDR340W	YDR340W	-43.066	8.5282	-33.8416	-7.6677	2.4012	-13.165	93.2697	-7.41829	9.64381	6.31295	-8.44784	-1.06744
YDR214W	YDR214W	4.1908	10.893	16.5621	-10.178	-6.4873	-2.5809	-17.8597	2.35218	6.43487	3.92195	-57.7137	-26.8959
YDR344C	YDR344C	17.043	18.96	14.8907	9.7176	-3.0292	-15.246	-6.42012	6.67885	15.4324	19.1834	-18.7456	0.218932
YDR215C	YDR215C	-8.2299	25.171	21.565	5.9123	-20.289	-31.618	29.5477	-6.12969	-14.7619	27.6401	-33.927	-3.14346
YDR345C	HXT3	-4.136	12.299	100.231	10.198	-13.634	-14.094	22.2608	0	0	0	0	0
YDR216W	ADR1	10.003	0.90994	22.4519	37.751	-1.8126	-29.164	58.5559	4.96145	0.27551	0.588983	-41.7984	-20.6047
YER060W-A	FCY22	-54.656	64.1	104.995	27.755	7.1844	-43.592	-17.0637	31.8824	4.42793	-0.752864	4.70099	1.97406
YEL009C	GCN4	-8.8476	-2.3238	65.8137	-47.4	7.0686	-36.078	5.32807	16.7524	-18.2153	32.6092	34.5026	33.5559
YER061C	CEM1	-1.6117	8.7975	23.3707	1.1922	15.04	-17.426	51.7929	27.4849	-3.10911	0.327209	34.779	17.5531
YEL010W	YEL010W	-18.32	13.751	-8.29783	-34.659	19.626	-7.0715	-62.3197	25.0191	-31.919	-8.81643	-27.8499	-18.3332
YER062C	HOR2	10.988	15.338	8.84748	4.2894	24.534	20.54	-73.086	3.08984	-11.9197	32.5197	38.8632	35.6914
YEL013W	VAC8	35.654	18.361	53.0993	-8.4671	6.6984	8.8185	100.589	21.9929	8.20913	13.0102	24.1653	18.5877
YER065C	ICL1	14.74	11.297	-10.8752	-74.95	20.042	-49.056	-27.9555	5.26875	-9.49486	-18.3014	22.9098	2.3042
YEL014C	YEL014C	-34.12	-12.352	0.923567	-12.969	15.634	-40.137	-15.6851	15.7397	-5.30756	-2.98607	13.3098	5.16186
YER066C-A	YER066C-A	14.449	-21.662	17.1613	-2.2435	10.704	-30.079	-8.1963	-32.0749	-14.5265	-4.29941	11.664	3.6823
YEL015W	YEL015W	-22.161	-5.9308	6.74147	-44.005	9.8119	-32.493	-1.93924	29.6967	-9.25717	3.55818	27.1701	15.3641
YER067W	YER067W	-38.509	-8.4753	3.918	-12.561	-10.168	-23.032	6.8357	-31.6977	-13.3127	4.14961	8.94232	6.54597
YEL016C	YEL016C	12.157	0.2057	-0.436234	-13.834	35.329	-10.536	34.3861	19.0528	-8.06195	-16.725	-26.0539	-21.3895
YER067C-A	#N/A	27.02	11.55	3.89723	-0.87898	-8.3902	-8.3962	8.10933	22.8325	-39.4397	8.72524	11.7227	10.224
YEL017C-A	#N/A	16.062	-9.5229	35.064	-13.164	-4.462	-23.861	-12.0243	-29.296	-10.5054	-15.8477	0.055573	-7.89607
YER068W	SIG1	21.742	13.169	19.6684	74.762	49.802	28.094	6.2124	8.82884	-4.3289	22.306	-21.1945	0.555749
YEL017W	YEL017W	-13.497	3.3186	31.1172	-23.87	6.7751	-11.295	-3.9182	-33.3888	19.2621	-7.60507	-37.5328	-22.5689
YER068C-A	#N/A	26.225	13.182	11.5239	-4.408	-1.555	-8.7104	-21.9786	-21.0943	3.115	6.82047	-20.7592	-6.96934
YEL020C	YEL020C	38.943	2.7504	42.4254	-8.6432	6.0134	-5.3089	-5.96209	-29.7711	-2.92714	2.08744	-24.5704	-11.2415
YER069W	ARG5,6	-24.603	-3.3261	8.25627	3.7697	-21.62	-43.86	28.8389	-11.0116	2.5337	7.50384	-36.2342	-14.3652
YEL023C	YEL023C	30.68	5.8187	40.5	-0.31691	-3.3154	-12.053	-11.2647	-18.6428	1.17959	13.1258	18.7979	15.9619
YER070W	RNR1	0	0	0	0	0	0	0	0	0	0	0	0
YEL024W	RIP1	30.231	5.0546	49.5712	-1.3482	-17.426	-4.2715	3.81163	-13.8183	-8.90403	-15.7582	-3.38444	-9.57131
YER071C	YER071C	4.0384	14.365	114.132	7.9082	-24.91	-5.4166	32.602	0	0	0	0	0
YEL025C	SRI1	8.4594	8.0786	31.0181	15.557	9.6024	-3.4689	44.6144	-11.8597	-5.13914	13.5209	-34.243	-10.361
YDR312W	SSF2	-97.133	-29.205	90.1335	10.955	18.26	-66.473	-84.4972	-14.8487	-17.3108	14.1974	10.3912	12.2943
YDR181C	SAS4	-55.278	-63.256	-22.2346	-15.455	12.667	-39.585	-32.0353	-20.7347	-10.1088	5.01405	20.8824	12.9482
YDR313C	PIB1	-25.433	18.001	24.8663	-39.909	12.487	-57.487	-113.624	-34.6057	233.761	63.5915	10.2858	36.9387
YDR183W	PLP1	-37.021	-2.4143	13.7817	10.195	8.1902	-67.577	-1.69993	23.019	14.0467	-16.735	-23.2857	-20.0104
YDR314C	YDR314C	-11.555	-20.255	22.6564	-59.763	4.4466	-41.209	-40.351	-29.4116	-10.1595	28.845	-5.52763	11.6587
YDR184C	ATC1	-12.187	3.7524	-4.87037	-50.014	10.954	-45.744	-82.8491	-28.3516	-16.624	-5.62601	3.97572	-0.825147
YDR315C	IPK1	-35.761	-6.1102	58.5385	-39.632	45.805	-27.282	-37.7398	66.9265	-1.01659	40.8876	68.1173	54.5024
YDR185C	YDR185C	6.7995	1.8818	34.1915	-20.972	-10.663	-42.957	-47.817	-1.87138	-16.6466	19.929	-3.68497	8.12204
YDR316W	YDR316W	-8.3202	1.7772	15.9453	-9.7699	22.25	-18.657	-29.1766	29.9727	-12.0329	14.9908	22.3571	18.674
YDR186C	YDR186C	14.642	-3.2221	39.423	-71.358	41.123	-56.408	-9.92615	-14.0234	-3.07246	20.4177	2.60798	11.5128
YDR317W	YDR317W	-15.302	-31.959	-5.68369	-8.0153	-18.927	-48.232	-28.8368	-11.9238	-2.75872	16.2432	2.89809	9.57062
YDR191W	HST4	1.462	0.93899	12.4555	-0.79874	9.2042	-12.235	-10.0356	2.94975	-11.4421	20.7477	5.83557	13.2916
YDR318W	MCM21	5.5572	-13.041	-10.57	18.846	1.676	-27.131	-27.3123	-2.88743	-7.50875	4.18012	-10.6445	-3.23219
YDR192C	NUP42	-23.284	3.033	-92.6582	32.623	45.229	3.0802	27.9947	-24.8133	-3.44143	17.1032	-20.1011	-1.49898
YDR319C	YDR319C	-8.8151	34.704	10.1689	40	22.317	-38.903	18.2032	-21.6369	-3.45322	13.9541	-28.2005	-7.12317
YDR193W	YDR193W	13.151	3.977	-105.066	-37.665	28.582	-2.0495	19.7019	-2.4824	-27.0563	19.0188	-31.9272	-6.4542
YDR320C	SWA2	31.342	26.084	-8.16521	-65.989	-11.886	-80.597	41.5281	3.86538	-11.6589	11.7803	-26.7378	-7.47871
YDR194C	MSS116	0	0	0	0	0	0	0	0	0	0	0	0
YDR321W	ASP1	-21.409	5.7883	4.56355	-7.6253	7.2227	-2.1241	12.3864	-26.3796	-6.88628	14.4002	-25.4046	-5.50218
YDR195W	REF2	-38.344	4.8307	-31.9801	-13.011	14.89	-8.2764	20.0683	-33.0665	-1.96961	-5.31444	-25.5462	-15.4303
YDR322W	MRPL35	52.398	-1.2913	-5.53669	1.0552	19.454	-0.70094	19.0037	-32.0041	-1.32129	3.97173	-7.39443	-1.71135
YDR197W	CBS2	0	0	0	0	0	0	0	0	0	0	0	0
YDR323C	PEP7	0	0	0	0	0	0	0	0	0	0	0	0
YDR198C	YDR198C	30.664	74.412	-12.5722	31.272	26.487	-7.3671	-13.1361	-49.276	-0.734983	12.3814	-39.7519	-13.6852
YIL065C	FIS1	6.7391	2.9666	-53.9519	-60.837	24.835	39.509	27.4302	22.5394	36.7951	29.2575	42.4298	35.8437
YHR108W	GGA2	-16.172	-4.2416	51.4674	36.124	-17.153	13.258	-9.17379	40.6989	18.617	44.3051	14.3696	29.3374
YIL072W	HOP1	-37.167	-23.112	10.6346	9.9143	-6.4205	-9.7027	-5.19247	18.5924	18.0065	-43.2035	0.222831	-21.4903
YHR109W	CTM1	-23.873	4.4741	29.0924	19.589	3.4219	45.272	-22.9672	18.0382	63.7051	-15.5713	-5.85874	-10.715
YIL073C	SPO22	-45.201	0.080124	40.3812	53.585	-15.247	13.367	-20.7749	9.04945	64.0134	-3.27894	-5.47393	-4.37643
YHR110W	ERP5	-41.223	1.2694	39.3263	66.775	-2.3733	62.894	-32.5539	14.1348	1.37417	-31.3122	-16.4277	-23.87
YIL076W	SEC28	0.24999	-35.656	12.5621	3.594	-27.548	24.359	1.76658	31.3812	13.0234	-19.9077	8.16911	-5.86931
YHR111W	YHR111W	2.2677	17.441	-10.735	17.838	18.806	63.11	-1.49207	39.9424	33.0556	-22.2162	17.8242	-2.19601
YIL077C	YIL077C	1.3004	-18.065	25.8602	27.405	-3.7172	47.714	8.59014	24.9926	28.9579	-18.2794	20.7707	1.24567
YHR112C	YHR112C	-33.314	1.907	16.7238	20.191	14.838	38.386	-63.3659	39.3824	2.29557	-22.1666	4.61864	-8.77399
YIL079C	YIL079C	-4.7545	-36.6	30.7551	-6.7228	-22.877	7.5845	-17.4067	8.01184	8.11838	-33.5619	-16.3208	-24.9414
YHR113W	YHR113W	-11.412	-48.682	-18.3899	-29.879	-16.728	9.2787	4.57048	-14.9705	30.6527	-69.5553	8.83449	-30.3604
YIL084C	SDS3	8.7815	-1.0944	20.8792	15.953	25.713	43.676	18.8353	7.87875	24.6469	-35.9966	-1.75083	-18.8737
YHR114W	BZZ1	-1.8419	-18.557	-5.36205	1.5516	49.352	49.547	21.1485	34.4083	18.7568	-38.7458	-2.5219	-20.6339
YIL086C	YIL086C	51.879	-10.972	37.0501	-18.662	31.957	23.187	38.474	-3.44445	18.9639	-62.3023	-53.6917	-57.997
YHR115C	YHR115C	-21.256	-9.797	17.2053	52.046	24.154	-7.6539	-22.4843	19.0795	19.4289	-2.21883	-45.7705	-23.9947
YIL087C	YIL087C	-4.9817	-3.0818	1.02017	33.595	-18.567	-13.081	48.8017	9.8608	9.44266	-62.7983	-10.6559	-36.7271
YHR116W	YHR116W	0	0	0	0	0	0	0	0	0	0	0	0
YIL088C	YIL088C	47.948	-33.554	43.1777	-12.951	10.538	-40.209	66.0296	-27.8147	14.1786	-17.5411	-34.5723	-26.0567
YHR117W	TOM72	-16.48	-17.019	-12.3	-13.329	-4.198	2.0486	62.7888	83.8888	13.7438	-43.9028	3.16261	-20.3701
YIL090W	YIL090W	20.537	41.026	13.6887	-17.003	-4.2633	-29.039	50.3987	99.4588	8.4894	-18.9242	19.6746	0.375212
YHR120W	MSH1	0	0	0	0	0	0	0	0	0	0	0	0
YIL093C	RSM25	4.8739	17.268	-0.475451	19.451	-24.176	-88.446	37.4596	41.1951	8.34191	-6.23506	23.1249	8.44493
YHR121W	YHR121W	118.92	30.219	50.4654	35.556	-7.8856	-111.87	37.3021	0	13.3831	21.5652	28.393	24.9791
YGR212W	YGR212W	-12.891	57.787	19.7063	-14.048	8.3838	-55.181	23.9876	13.4054	-2.31447	10.9696	5.62292	8.29627
YGR064W	YGR064W	75.844	30.249	41.8076	9.1954	12.939	29.186	25.337	36.0997	-12.4976	0	66.8282	33.4141
YGR213C	RTA1	-22.719	-2.7485	-7.82818	-2.7986	-22.14	-22.951	-11.0124	12.4929	3.08901	-24.239	16.3784	-3.9303
YGR066C	YGR066C	-24.622	-46.635	-6.68747	-5.1665	-12.731	9.9781	-16.6527	29.2363	2.14397	-20.0892	-27.4536	-23.7714
YGR214W	RPS0A	-42.996	-25.083	-17.1068	4.1505	-34.923	27.925	21.6809	-2.45104	-5.32479	10.9776	47.3588	29.1682
YGR069W	YGR069W	-2.7602	-25.128	-38.0128	19.739	-23.342	9.525	31.2206	-4.99953	-1.34939	-34.6722	-33.75	-34.2111
YGR215W	RSM27	0	0	0	0	0	0	0	0	0	0	0	0
YGR070W	ROM1	-12.881	-0.20947	-32.33	19.796	2.7645	16.41	46.2129	12.2762	10.4144	-11.7385	24.6987	6.4801
YGR217W	CCH1	-24.968	-13.742	-28.0701	10.939	-36.846	-49.813	48.6442	4.92244	13.2531	-26.6681	-3.89915	-15.2837
YGR071C	YGR071C	-32.886	-6.01	29.514	30.312	-6.7333	21.503	-5.28411	2.92442	14.843	-12.2862	13.1134	0.413581
YHL047C	TAF1	-15.657	-0.99286	48.0334	53.052	-21.771	37.204	66.2659	0	0	0	0	0
YGR072W	UPF3	-44.429	-31.61	-15.5493	14.371	-37.669	6.8063	38.1548	12.9577	-0.7646	-28.8605	-32.0183	-30.4394
YHL046C	YHL046C	-0.56624	3.9976	2.37007	42.712	3.7211	-15.593	84.5719	27.0423	19.7938	-30.3471	8.45273	-10.9472
YGR076C	MRPL25	0	0	0	0	0	0	0	0	0	0	0	0
YHL045W	YHL045W	46.401	14.904	6.18234	24.748	-46.167	51.576	83.134	9.19745	6.40098	-0.9979	-10.0342	-5.51604
YGR077C	PEX8	26.876	27.697	27.6293	19.876	-45.464	32.259	111.156	18.3118	8.8229	12.7973	-16.1115	-1.65709
YHL044W	YHL044W	66.114	29.858	10.8486	23.807	-21.869	31.649	75.0327	26.3337	12.9221	15.7556	-46.6757	-15.4601
YGR078C	PAC10	30.214	-24.85	-27.7575	39.693	18.888	48.64	43.3135	0.716619	8.47963	22.7201	-50.4139	-13.8469
YHL043W	ECM34	13.488	0.21198	-21.1155	31.796	-39.032	3.4966	40.5058	17.1405	10.7854	-49.6386	7.20604	-21.2163
YGR079W	YGR079W	-14.335	-5.9082	5.17961	2.8059	-1.3933	22.596	69.071	19.8482	19.024	-25.2864	-12.3474	-18.8169
YHL042W	YHL042W	18.215	12.293	9.33263	12.686	-41.661	-23.119	80.7523	22.0289	4.10084	-31.7989	-32.5615	-32.1802
YGR080W	TWF1	13.31	21.576	19.0342	3.1942	-22.603	-18.883	68.3628	27.382	-3.76054	-23.6022	28.3614	2.37958
YHL041W	YHL041W	16.29	28.117	67.9561	53.573	-50.953	21.069	75.2198	32.3347	12.2993	-36.6016	11.3956	-12.603
YGR081C	YGR081C	8.7431	-26.271	26.4893	45.299	0.70859	5.8902	43.7763	27.2409	11.6472	50.5947	0	25.2974
YIL037C	YIL037C	2.7819	-23.416	26.5997	12.615	24.18	-10.018	-1.71851	-0.631351	7.29206	26.6961	-12.4955	7.10028
YHR086W	NAM8	-15.886	-34.671	-17.5398	-18.474	-14.71	-38.278	17.1698	25.2535	14.5609	47.2227	30.5709	38.8968
YIL039W	YIL039W	-8.0781	-29.913	-5.48657	-10.834	-5.912	-18.795	-14.579	-24.7934	-0.120193	18.4057	4.93266	11.6692
YHR087W	YHR087W	2.2784	-14.728	-47.6012	-16.857	-13.021	50.64	-24.8063	-6.7713	16.4839	-14.1343	-29.4448	-21.7895
YIL040W	YIL040W	-62.39	-24.618	26.2772	75.538	11.688	54.797	44.3842	0	0	0	0	0
YHR092C	HXT4	-30.059	-24.112	-31.1408	-22.256	-8.0225	9.0817	-12.7242	-18.8798	0.230792	-16.5781	-11.0058	-13.792
YIL041W	YIL041W	-31.586	0.31352	-45.9061	43.478	15.132	42.169	-20.6179	-39.9988	15.6447	25.2929	1.141	13.2169
YHR093W	AHT1	-57.795	-31.146	6.91907	-7.3547	-40.343	-7.8115	-0.525609	-16.6262	11.1523	3.08066	-45.7312	-21.3252
YIL043C	CBR1	-21.837	-2.1677	-1.03823	8.2436	19.946	7.0624	1.60744	14.9999	3.45643	-13.7841	-39.8622	-26.8232
YHR094C	HXT1	-41.856	-8.5062	-3.53234	-33.706	10.255	-22.794	-6.02196	-10.4128	15.044	-23.4377	3.01775	-10.21
YIL044C	AGE2	11.248	-9.7522	-3.50327	15.044	10.999	18.036	60.0565	-14.9204	7.6456	-14.2702	-16.0133	-15.1418
YHR095W	YHR095W	-24.385	-20.573	-33.8228	-12.764	-21.617	6.7177	30.3021	-6.29323	11.9463	16.2374	-10.8216	2.70792
YIL045W	PIG2	-41.802	-34.162	-20.0008	2.6531	-16.809	-1.0246	-10.7373	-22.8178	20.1448	-28.8441	-31.4262	-30.1352
YHR096C	HXT5	64.69	-37.817	-49.8979	20.986	-12.011	19.346	21.2527	-16.3574	3.90761	-0.6904	0.725585	0.0175925
YIL049W	DFG10	40.288	14.991	-30.3574	28.225	-7.0367	42.445	9.62577	-22.7715	16.3626	11.6494	-33.8928	-11.1217
YHR097C	YHR097C	43.424	-17.338	-8.7036	12.46	11.52	-49.133	36.0169	11.0107	11.3461	-8.59669	-34.1263	-21.3615
YIL050W	PCL7	50.913	1.0532	-24.5287	12.702	-44.899	-12.697	69.0348	-4.58164	12.4514	10.9635	-21.7013	-5.36891
YHR103W	SBE22	29.145	-8.6645	23.5403	-7.2351	-12.89	-4.0586	24.6774	-12.6094	1.70717	-21.0917	-43.4967	-32.2942
YIL053W	RHR2	60.07	37.24	-31.3235	49.384	-11.376	9.5939	61.9135	16.7221	17.0014	-18.0583	9.25398	-4.40214
YHR104W	GRE3	-0.58329	17.849	38.9842	-8.6782	-8.7295	-13.584	47.8687	11.9025	12.4571	-30.2556	-27.7776	-29.0166
YIL057C	YIL057C	38.424	11.148	20.6557	-17.276	-23.413	-50.522	47.9464	12.9683	19.0261	-13.2201	-2.73573	-7.97794
YHR105W	YHR105W	-42.453	8.857	41.1197	14.874	-22.77	-8.9049	44.6149	2.95047	-3.04419	-51.6446	12.881	-19.3818
YIL064W	YIL064W	22.481	38.038	56.6092	33.132	-37.847	-17.278	44.8749	18.4752	-1.0236	-16.719	-23.5118	-20.1154
YHR106W	TRR2	15.492	-10.129	37.3268	26.007	-28.204	-29.945	57.012	45.4014	14.8266	-21.8825	39.4286	8.77309
YGR194C	XKS1	0.68492	-42.214	30.4673	3.5997	9.6823	-24.449	37.5372	20.1389	3.79765	20.8069	20.8962	20.8516
YGR042W	YGR042W	-22.388	-40.734	28.181	-14.654	0.13993	-16.076	-23.5729	0.828438	-0.698822	-8.09067	-41.2962	-24.6934
YGR196C	FYV8	6.0501	-24.692	22.0648	18.45	18.386	22.902	-17.2066	-42.8768	-4.3294	-26.0291	-28.4285	-27.2288
YGR043C	YGR043C	-32.511	-23.139	20.3448	-7.9822	-20.27	23.65	-19.5398	-12.7132	5.58699	12.4281	-37.5429	-12.5574
YGR197C	SNG1	-9.8252	-7.838	44.3803	1.4647	-13.601	28.94	-8.80221	0.557987	-10.3937	27.1154	-17.3841	4.86566
YGR044C	RME1	-48.519	5.7666	62.1658	18.005	11.033	-11.21	-19.2485	5.74337	0.177339	21.9336	-0.096694	10.9185
YGR199W	PMT6	-55.219	-45.881	-24.5045	-21.543	-2.2577	18.666	-9.2876	6.74318	12.3112	-20.3944	-11.984	-16.1892
YGR045C	YGR045C	-31.621	2.4734	-45.4208	-14.691	5.894	50.157	-20.5062	-31.2821	5.47136	7.67431	-10.1313	-1.2285
YGR200C	ELP2	-36.7	-5.3568	5.80017	-26.618	-5.8177	23.217	-4.954	13.8824	-5.65729	12.385	0.910845	6.6479
YGR049W	SCM4	-42.627	-12.48	-16.9241	7.3039	-8.677	12.194	-5.43191	-17.7053	-2.06729	-6.27536	-23.8931	-15.0842
YGR202C	PCT1	-31.127	16.325	-6.23747	20.94	-5.1689	17.356	-0.17501	-18.9106	9.40514	12.1972	-4.71817	3.73949
YGR051C	YGR051C	-44.391	-1.0073	-4.79272	9.1135	-19.527	-9.7717	2.945	-36.3221	-8.87933	-0.83496	-29.5397	-15.1873
YGR203W	YGR203W	-50.443	-10.565	6.88903	-22.92	-4.9596	-5.477	30.5799	1.90117	1.47592	-13.5857	-51.7615	-32.6736
YGR052W	YGR052W	17.68	17.645	3.81166	12.431	-33.604	33.501	77.6258	-18.6365	0.616195	5.73352	-37.5765	-15.9215
YGR205W	YGR205W	-70.412	-34.466	18.7063	-19.647	-25.158	-0.67987	40.7776	1.50721	0.855662	-9.94863	-34.8351	-22.3919
YGR054W	YGR054W	-39.481	7.971	9.82164	5.1964	3.9395	38.554	-2.76577	7.83295	9.81213	17.1451	-24.5071	-3.68099
YGR206W	YGR206W	-44.571	-20.572	-22.6364	0.24418	-19.69	-7.1811	35.9942	-8.61336	-1.56832	20.3825	-19.878	0.252255
YGR057C	LST7	-39.14	23.825	-14.623	28.926	-25.56	9.9288	74.8111	47.86	21.2044	44.6328	-36.0216	4.30559
YGR207C	ETF-BETA	-74.331	-0.80313	-5.00374	-5.8817	-24.054	-47.538	24.4153	-14.2539	-1.62793	24.7013	-26.4842	-0.891431
YGR058W	YGR058W	-7.1071	-20.02	-27.0055	-26.518	-18.063	4.0876	57.9893	-3.92574	10.6919	10.2797	-13.2415	-1.48089
YGR208W	SER2	15.481	77.228	87.776	45.393	28.876	43.341	54.7943	20.518	-9.94615	9.02554	-13.6057	-2.29007
YGR059W	SPR3	5.529	40.373	47.3075	19.079	-12.231	-22.961	15.7493	2.35903	-3.4075	-34.1337	-33.6815	-33.9076
YGR209C	TRX2	-69.228	-15.988	26.3005	-2.7909	-43.126	-40.111	41.4614	-1.77599	-9.54122	-34.9428	-8.52085	-21.7318
YGR062C	COX18	0	0	0	0	0	0	0	0	0	0	0	0
YIL017C	VID28	29.483	42.112	41.8955	17.585	31.521	2.4229	34.6044	55.2127	12.1195	33.4414	-2.98976	15.2258
YHR060W	VMA22	0	0	38.8441	0	0	0	52.4153	0	0	0	0	0
YIL020C	HIS6	16.865	-36.164	19.9359	-4.3938	9.5709	-11.259	-26.2054	0.545742	20.5353	11.2943	73.5347	42.4145
YHR061C	GIC1	38.189	9.7698	38.8455	44.067	3.8545	27.196	-25.3397	2.58423	-6.2765	10.7034	-15.9021	-2.59939
YIL023C	YIL023C	53.727	28.306	60.7089	-1.9229	19.161	44.09	-19.174	-2.42282	17.2146	3.66302	-4.8512	-0.594089
YHR066W	SSF1	7.49	-15.684	38.5391	9.9252	21.929	45.636	-6.97709	-12.11	2.57667	-26.0375	1.04939	-12.494
YIL024C	YIL024C	-9.1153	-50.436	26.5398	-17.707	-9.6443	6.5797	-17.5167	-33.6288	6.77355	-12.5279	8.39274	-2.06756
YHR073W	OSH3	-8.6792	-1.3117	-5.40977	-8.1293	1.5348	50.049	-16.5433	2.16205	14.4736	-14.3857	-30.6378	-22.5118
YIL025C	YIL025C	-13.861	2.4453	-3.31685	20.552	16.299	27.384	-28.0493	9.39337	-6.88854	-16.741	8.23135	-4.25481
YHR075C	PPE1	-37.616	-39.616	5.82682	0.16362	6.05	-1.1625	-23.5804	-23.9235	4.96262	-10.2491	-23.3479	-16.7985
YIL027C	KRE27	-27.329	-29.058	-31.4836	18.467	-11.148	-3.3296	19.8558	-40.5641	4.47958	-17.3044	-8.28619	-12.7953
YHR076W	YHR076W	-26.125	-7.9985	0.469138	4.6091	-25.367	35.155	-4.08569	5.05447	7.86864	10.746	8.66309	9.70455
YIL028W	YIL028W	-44.264	8.943	11.3685	5.9543	-22.298	34.712	28.1027	-8.542	8.32393	15.3928	-3.59392	5.89944
YHR077C	NMD2	-84.135	-20.949	-1.90118	-16.997	-24.866	-9.8012	-11.2567	-11.0639	-3.38952	1.89307	12.7241	7.30857
YIL029C	YIL029C	43.083	6.2885	42.9805	-20.699	-8.2962	48.857	-7.96887	11.8844	-7.20561	-34.8061	-22.4701	-28.6381
YHR078W	YHR078W	-32.398	10.669	-27.6104	0.335	-37.874	10.096	-8.37879	-28.8795	-4.55449	17.3456	-33.1416	-7.89798
YIL032C	YIL032C	-66.213	22.142	29.5891	16.235	-22.344	20.774	8.18791	1.57217	26.1978	26.9468	-8.9177	9.01455
YHR079C	IRE1	-97.013	-3.2545	-39.2444	-30.816	-39.542	-25.286	1.0714	-34.3513	-7.2015	21.6197	-34.9475	-6.66389
YIL034C	CAP2	1.2173	7.3339	-22.5976	20.917	-19.836	20.065	33.9863	-23.4683	1.63523	28.558	12.0491	20.3036
YHR080C	YHR080C	41.371	12.961	-3.92978	-30.995	-33.787	7.4958	-3.56146	-24.3202	-9.21438	14.6608	-45.6418	-15.4905
YIL035C	CKA1	28.404	9.553	8.76573	8.7706	-19.922	-11.889	0.186921	14.3839	2.55713	8.67905	-21.998	-6.65948
YHR081W	YHR081W	-23.018	36.226	18.8927	19.717	-20.48	33.372	-7.12755	13.186	-0.624827	-6.69914	-21.0821	-13.8906
YIL036W	CST6	-24.454	-17.685	-31.8682	0.71302	-38.164	19.72	15.2504	8.6576	-10.4369	-29.4762	-10.319	-19.8976
YHR082C	KSP1	1.7637	21.431	16.7998	24.623	-37.019	5.4765	47.9076	38.3762	-23.3133	-15.2056	9.1842	-3.01069
YGR176W	YGR176W	10.265	-51.67	-38.3285	11.119	-1.4124	-16.519	-3.66444	-44.2839	-4.04625	-21.3469	-16.2827	-18.8148
YGR021W	YGR021W	-14.278	-5.7213	41.678	-6.2584	-8.6238	-18.391	2.94982	-10.5815	16.5738	-34.0593	-38.064	-36.0617
YGR177C	ATF2	-12.239	-33.828	-14.1495	22.352	17.681	24.025	-6.50952	-23.7313	6.03201	-1.31612	-13.4561	-7.38612
YGR023W	MTL1	50.913	30.205	49.8144	2.8661	19.161	2.2259	-24.6537	-19.4771	29.4404	23.9226	-6.66796	8.6273
YGR178C	PBP1	31.415	-0.064257	-15.4555	2.5156	-10.968	18.696	-16.0169	-17.8006	4.22213	8.12142	29.2067	18.6641
YGR026W	YGR026W	9.4246	-0.22338	27.7189	-5.0124	-12.34	17.839	-13.9431	-2.90728	-0.485556	-3.06981	19.1809	8.05553
YGR180C	RNR4	0	0	0	0	0	0	0	0	0	0	0	0
YGR027C	RPS25A	24.034	-6.1697	7.1875	20.01	-1.3096	49.419	-27.9172	10.3085	10.9771	-0.190153	-13.5947	-6.89241
YGR181W	TIM13	29.702	11.321	-6.61758	8.3184	-33.694	26.3	-13.5785	-6.93048	-2.16698	-20.7636	11.1942	-4.78468
YGR031W	YGR031W	12.771	-19.862	-6.16103	1.528	3.98	-13.653	-15.7251	12.0633	11.9401	-2.51148	34.1096	15.799
YGR182C	YGR182C	16.03	-49.449	-28.5173	-10.871	-13.035	-18.154	-3.93256	-35.67	-14.1913	9.62216	-7.88709	0.867535
YGR033C	YGR033C	19.076	-39.645	-14.1879	-26.749	-25.822	21.473	12.5273	7.80634	0.823297	-15.0836	-20.359	-17.7213
YGR183C	QCR9	-27.538	28.207	-17.271	-9.488	-15.327	-10.914	-142.752	25.0746	11.3538	1.99863	-11.7234	-4.8624
YGR034W	RPL26B	30.35	-10.68	-17.4097	8.7508	-27.241	22.537	-22.0611	-13.6981	1.18661	-6.13504	-20.6915	-13.4133
YGR184C	UBR1	24.081	-9.4187	-17.7231	1.7026	-25.292	25.413	57.5427	-24.5879	-6.71485	-32.5521	6.69697	-12.9276
YGR035C	YGR035C	16.408	12.409	-19.567	2.8079	6.8769	16.538	-23.1182	-14.107	2.32949	-15.4287	-25.1386	-20.2836
YGR187C	HGH1	33.657	-19.876	9.67955	-1.9236	-41.157	13.642	23.1258	-21.621	5.08441	8.71946	-33.1601	-12.2203
YGR036C	CWH8	20.145	35.895	-5.95426	6.5472	-20.361	57.269	60.3511	0	11.7741	50.9825	-18.2763	16.3531
YGR189C	CRH1	-7.2091	11.728	-21.0813	-5.6776	-21.816	-9.5353	2.83552	17.6463	-11.9472	10.0381	-47.2078	-18.5849
YGR037C	ACB1	48.166	-19.28	-17.3717	-15.891	-45.825	-37.51	2.39062	-11.6037	-8.7894	11.8641	20.8917	16.3779
YGR192C	TDH3	39.164	28.858	3.81445	-4.3792	-38.037	-18.794	16.1819	-23.6377	-12.0007	-36.8517	2.36441	-17.2436
YGR039W	YGR039W	15.866	-2.2531	-53.5787	-12.755	-60.723	-58.274	0.704638	5.787	-11.2509	-1.68383	6.99771	2.65694
YGR193C	PDX1	28.627	45.928	39.2135	10.13	-34.431	-12.54	-10.9034	4.63919	-12.2006	-15.6264	9.66185	-2.98229
YGR041W	BUD9	-15.14	-2.0934	30.0602	0.15014	-29.542	-53.94	12.0938	34.6223	-19.6832	-4.29569	-12.2819	-8.28879
YHR207C	YHR207C	13.296	-23.068	-0.282486	10.261	23.35	-24.577	-7.7311	22.1247	-3.91625	17.0309	-22.5399	-2.75451
YHR037W	PUT2	-17.36	-5.7791	34.1125	2.0621	26.65	-19.937	-12.0307	-5.05809	-3.0226	5.93252	-1.77817	2.07717
YHR209W	YHR209W	43.725	-6.8958	39.1278	-19.406	22.698	46.473	-15.6544	-9.21493	-5.0437	0.828015	-14.2327	-6.70234
YHR038W	FIL1	0	0	0	0	0	0	0	0	0	0	0	0
YHR210C	YHR210C	-14.369	-0.94862	-33.6571	-11.454	-1.0897	0.60057	-31.1365	6.07877	5.67436	11.3263	25.0401	18.1832
YHR039C	MSC7	51.708	23.578	11.9689	10.45	0.2172	12.815	-31.5383	4.74249	-2.36637	11.9186	-38.8208	-13.4511
YIL001W	YIL001W	57.641	17.325	33.2513	-9.8302	9.6511	51.871	-30.5216	16.5709	1.41375	26.3735	9.41885	17.8962
YHR043C	DOG2	40.856	9.5806	-16.6605	34.186	8.6937	49.034	-23.9974	54.0345	9.30288	5.29772	60.6301	32.9639
YIL002C	INP51	41.327	12.525	48.7677	21.465	24.36	47.32	15.7715	0	0	0	0	0
YHR044C	DOG1	28.681	-49.739	-19.2512	-22.006	-12.809	7.88	-16.5319	3.2119	-7.36337	-15.7731	-7.28293	-11.528
YIL005W	YIL005W	16.007	23.286	-17.3499	-5.5139	13.122	44.237	-2.02546	20.9514	3.84339	32.8371	21.3378	27.0874
YHR046C	YHR046C	-30.483	-48.623	-22.784	-31.363	-3.5732	-20.134	7.07196	-29.5545	13.193	-7.85197	23.3508	7.74942
YIL011W	YIL011W	34.858	7.3918	-35.7023	18.698	-12.516	7.1511	8.02226	38.9916	-11.3408	8.94908	33.5283	21.2387
YHR047C	AAP1	12.142	1.6622	-31.1387	6.3534	-22.902	26.881	-15.6231	-10.6673	-3.54317	-4.1787	5.58476	0.703032
YIL012W	YIL012W	7.0174	-19.818	-10.5333	0.25314	-7.8608	24.281	-2.69315	-18.7429	9.09989	-2.58088	13.025	5.22207
YHR048W	YHR048W	35.79	19.023	-28.9742	-26.407	-12.912	-14.451	-15.3885	0.436594	11.2937	21.7798	-9.73548	6.02218
YIL013C	PDR11	40.624	6.6515	-48.6323	4.416	-13.151	13.13	32.975	40.2544	3.0037	18.8364	-28.9977	-5.08065
YHR049W	YHR049W	31.45	-0.45539	-6.71376	-11.878	-16.425	-14.539	10.8478	11.8061	-5.85924	20.3833	-41.7751	-10.6959
YIL014W	MNT3	-53.48	21.91	33.0354	12.754	-14.886	-4.748	37.8743	52.0349	-8.24469	-38.952	-38.1862	-38.5691
YHR049C-A	YHR049C-A	27.194	24.477	29.9045	-1.6946	-17.914	-18.932	25.5484	-0.846977	-34.1351	42.4447	7.87795	25.1613
YIL015W	BAR1	-104.74	-4.515	16.1516	19.211	-10.497	11.909	2.09501	8.1609	-22.4237	3.35764	10.46	6.90885
YHR050W	SMF2	-58.408	11.249	-39.9815	-34.629	-33.936	-90.731	-19.3606	-3.42903	-15.0249	31.4915	-0.537428	15.4771
YIL016W	SNL1	-7.1077	16.601	9.46442	-1.1618	-39.281	-61.909	45.5814	-31.444	-17.1616	-11.6698	0.357896	-5.65595
YHR057C	CYP2	14.234	15.775	30.3137	18.139	-21.416	-46.828	20.8444	29.2373	-26.4356	-11.3233	-5.92547	-8.62439
YGR161C	YGR161C	26.219	-2.3565	1.53062	7.8898	-21.274	-64.913	55.1136	-27.631	15.7701	-20.437	-25.1288	-22.7829
YGR004W	YGR004W	36.338	-4.4736	-3.35283	-17.414	-10.097	7.348	9.02706	-18.9372	3.03506	-11.572	11.4919	-0.040065
YGR163W	GTR2	54.083	13.193	45.8295	-7.8844	37.278	46.207	-23.8059	25.2328	12.1673	29.2311	3.78759	16.5094
YGR006W	PRP18	0	0	0	0	0	0	0	0	0	0	0	0
YGR164W	YGR164W	25.142	-9.8248	-2.7835	-35.071	14.605	3.4473	-28.7985	-3.61694	26.354	1.36584	-25.374	-12.0041
YGR007W	MUQ1	44.516	8.0581	2.31786	3.1974	26.815	24.842	5.26468	-12.7265	3.74164	-4.61521	-23.0633	-13.8392
YGR165W	YGR165W	0	0	0	0	0	0	0	0	0	0	0	0
YGR008C	STF2	34.395	-46.403	-59.8717	-2.6329	6.0004	0.80748	-19.7221	-5.98816	-0.188025	-18.3105	-32.9561	-25.6333
YGR166W	KRE11	37.909	4.7949	-8.62232	33.117	20.276	48.089	-29.5897	-4.52731	2.03606	-19.7567	9.00445	-5.37613
YGR010W	YGR010W	37.583	5.6061	-23.4035	-34.998	17.861	-9.1314	-26.0096	-0.918834	8.88612	12.4104	-14.7952	-1.19241
YGR167W	CLC1	0	0	0	0	0	0	0	0	0	0	0	0
YGR012W	YGR012W	39.933	5.5054	34.9779	-3.0225	7.8839	23.926	-25.4784	5.06671	8.44316	-2.13023	19.4186	8.64418
YGR168C	YGR168C	-79.751	44.813	43.3634	9.9309	-1.7996	47.951	-9.74334	16.0423	-4.54472	13.3662	-34.1895	-10.4116
YGR014W	MSB2	27.924	-20.528	1.90625	-29.195	-5.5021	-13.722	28.6976	-20.347	6.51455	-23.3116	30.4128	3.55061
YGR169C	YGR169C	18.167	2.1991	-51.4789	8.8538	20.572	21.06	-2.71364	-1.67642	-5.96664	5.11711	23.3443	14.2307
YGR015C	YGR015C	29.581	-17.86	12.9204	-8.8227	-8.933	-7.8706	-10.6326	4.39005	-9.06844	18.3837	12.012	15.1978
YGR170W	PSD2	-10.475	-6.1405	11.5404	9.4352	-16.064	-44.464	-6.03595	-13.0081	-7.99751	-3.157	-10.9699	-7.06346
YGR016W	YGR016W	40.884	10.031	9.48828	11.186	-22.99	-6.0188	-7.92088	-24.9489	-0.525132	26.3899	-30.4885	-2.04929
YGR171C	MSM1	0	0	0	0	0	0	0	0	0	0	0	0
YGR017W	YGR017W	37.021	15.209	-9.56727	1.8382	-24.061	-29.787	22.5767	14.9631	-23.4931	19.9425	-48.5479	-14.3027
YGR173W	YGR173W	31.954	12.424	-12.5643	-6.1427	-13.026	-16.933	-12.9227	-63.0088	-1.40901	1.29998	-3.34091	-1.02046
YGR019W	UGA1	14.468	35.281	25.085	11.939	-23.043	-18.795	-9.00766	30.2366	0.390604	36.2518	13.0107	24.6313
YGR174C	CBP4	-38.922	-8.7363	13.3365	-32.573	-43.159	-55.221	-19.1622	1.05893	-15.7212	-18.409	14.0597	-2.17465
YGR020C	VMA7	55.32	46.451	19.1798	2.8116	13.955	-13.633	23.3399	30.0412	-19.4257	11.0202	3.91061	7.46539
YHR182W	YHR182W	29.792	-17.222	5.24017	9.819	31.536	-23.552	13.6712	0.902967	-7.06223	-9.42788	-2.57107	-5.99948
YHR014W	SPO13	58.969	-23.155	-39.0245	-19.812	-7.1339	-24.35	-10.8916	-11.1847	1.1599	-4.3361	-36.389	-20.3626
YHR183W	GND1	39.471	1.1411	9.72764	4.4524	9.9284	40.701	-29.4344	-12.7877	10.1528	-8.33455	9.29235	0.478901
YHR015W	MIP6	49.735	17.804	10.4813	0.5589	4.5636	7.3481	-49.2807	20.6319	12.9458	38.675	-47.3582	-4.34156
YHR184W	SSP1	-23.98	8.2177	7.56276	3.4917	45.614	56.136	-10.7255	17.6085	26.1906	44.4074	62.2428	53.3251
YHR018C	ARG4	-56.768	30.932	1.05506	-7.0893	7.5421	-24.537	-22.3794	10.6487	21.7625	0.061385	19.013	9.53717
YHR189W	YHR189W	11.426	6.0131	-21.6862	-13.169	-9.8173	50.029	-15.2149	0.886993	13.3662	3.49584	10.9663	7.23106
YHR021C	RPS27B	31.5	14.181	22.357	38.057	-5.4447	54.255	25.905	-6.27247	9.89023	51.132	60.221	55.6765
YHR195W	NVJ1	-40.481	-16.555	-31.2459	-16.813	-10.812	2.6889	-45.9854	-9.46567	3.70927	-18.4537	17.4176	-0.51804
YHR022C	YHR022C	-3.6072	-11.449	40.2373	24.563	-2.1237	34.446	-35.4301	9.23312	21.246	-13.3732	22.461	4.54391
YHR198C	YHR198C	26.441	21.518	48.6875	53.688	-6.5531	50.216	-34.592	-1.91386	4.49962	12.7094	25.6016	19.1555
YHR028C	DAP2	53.956	-0.26734	2.73359	22.773	23.588	14.982	-21.4824	-11.1469	7.26636	-22.4429	28.0923	2.82468
YHR199C	YHR199C	-11.456	-29.811	-38.0868	-22.855	-0.18065	-21.228	16.0232	7.38789	-5.40856	2.35786	-5.50984	-1.57599
YHR029C	YHR029C	21.714	10.988	25.8218	14.49	-1.7699	-19.533	-35.9408	22.6374	-14.3671	-16.1359	-5.19031	-10.6631
YHR200W	RPN10	13.335	-15.829	12.7288	7.35	22.589	52.324	-20.5731	-11.4664	0.681973	9.49751	-8.98849	0.25451
YHR030C	SLT2	150.39	93.109	4.03479	69.93	57.396	72.429	-3.39316	7.24468	-0.325241	-13.0784	18.7359	2.82873
YHR202W	YHR202W	26.293	-2.1087	11.5331	-1.6364	-3.5654	4.9446	-2.82046	-19.8785	2.23184	19.8781	28.4914	24.1847
YHR031C	RRM3	-70.551	16.602	-47.9077	9.4506	0.70795	7.3579	23.5793	8.00544	22.4593	27.2608	13.2758	20.2683
YHR203C	RPS4B	14.744	16.587	22.7576	15.67	-20.178	-10.087	-3.14938	12.5818	-19.6349	41.5292	-24.3873	8.57097
YHR033W	YHR033W	23.549	19.764	14.0231	-14.221	-30.103	-13.623	-18.8386	9.93533	-18.7896	14.2732	-51.3069	-18.5169
YHR204W	HTM1	-89.276	34.441	9.82551	-9.7662	-27.263	-11.279	-14.9484	-8.39506	-1.46657	41.0027	17.7763	29.3895
YHR034C	YHR034C	-1.8036	2.8234	-55.2798	2.0422	-19.052	-35.973	-12.6702	0.970037	-19.6051	35.1733	-9.48044	12.8464
YHR206W	SKN7	10.765	-0.86099	-70.0104	-0.29379	-54.321	-27.748	-11.8316	67.0922	-20.3492	-15.0263	-9.88179	-12.454
YHR035W	YHR035W	20.796	55.21	44.2817	20.376	-30.806	-4.2458	56.8384	44.8771	-32.3062	-16.4611	6.31949	-5.07083
YGR144W	THI4	1.8964	-27.724	24.753	-8.116	25.128	-79.039	17.1122	13.3761	-13.1964	-0.961141	-4.80427	-2.88271
YGL254W	FZF1	17.57	14.046	0.622733	-2.3208	24.56	18.252	78.2142	-0.889557	-7.60694	3.68635	-15.4649	-5.88927
YGR146C	YGR146C	45.871	2.8364	-25.0011	-19.811	14.411	8.205	-18.5463	29.6387	-10.0304	23.1771	7.23788	15.2075
YGL255W	ZRT1	39.86	15.15	33.7341	14.628	7.4336	15.061	-28.9473	1.96612	-13.5572	8.99432	10.6761	9.83523
YGR148C	RPL24B	-26.493	0.19835	-31.9139	-13.812	11.544	-7.5455	-21.3476	-6.26501	-7.69431	-6.53184	-4.05953	-5.29569
YGL256W	ADH4	38.349	-2.1816	0.224936	26.724	-10.251	3.4769	-27.0602	20.09	14.9761	-17.8613	49.5039	15.8213
YGR149W	YGR149W	22.614	-32.073	-23.3436	-30.033	2.3071	-44.809	-38.6866	1.24316	9.2592	9.13111	-16.0374	-3.45316
YGL257C	MNT2	26.63	7.0424	-23.6235	-23.567	26.373	-4.9155	-26.9961	-2.23062	18.2414	6.98838	29.5448	18.2666
YGR150C	YGR150C	0	0	0	0	0	0	0	0	0	0	0	0
YGL258W	YGL258W	40.359	1.0379	-14.1304	-1.7848	7.4456	17.06	-21.8778	-8.42328	0.493904	-20.1606	42.0712	10.9553
YGR151C	YGR151C	-10.097	-17.527	-36.2764	-21.602	-0.15152	10.195	-22.7714	-18.5997	-12.8789	1.90297	9.54862	5.72579
YGL259W	YPS5	-47.336	-11.609	29.9166	-5.1525	-6.9885	-29.955	-16.6139	-10.0311	-6.66911	-17.9264	39.6688	10.8712
YGR152C	RSR1	-16.09	-53.568	19.2611	-25.125	10.472	-39.638	-25.6407	-11.3929	-14.6024	7.1287	42.6861	24.9074
YGL260W	YGL260W	-4.9906	45.203	46.1878	13.604	4.1637	-50.522	32.9362	-9.97463	-11.5443	-14.0938	-11.9011	-12.9974
YGR153W	TOS10	-10.83	-35.772	-12.2413	-21.333	-11.468	1.5561	31.6531	-17.9673	-15.9786	4.98527	32.2175	18.6014
YGL261C	YGL261C	-27.278	26.29	-33.8249	-0.20805	-5.9673	21.828	-31.5453	5.63689	15.8682	-2.39237	19.0172	8.31243
YGR154C	YGR154C	-4.0925	13.802	24.504	-18.206	-24.665	-15.662	-12.9658	-48.585	-4.92757	-7.21777	4.1671	-1.52533
YGL262W	YGL262W	-24.776	-1.7754	-13.4826	-18.962	-16.662	-21.149	-19.0209	4.6983	-14.8656	-2.75807	-31.6815	-17.2198
YGR157W	CHO2	41.405	36.778	35.0374	11.784	7.9966	-33.491	0.376703	2.3356	1.65527	17.5405	6.60536	12.0729
YGL263W	COS12	22.818	10.727	5.42696	-11.658	-28.896	-14.539	-15.0601	17.6719	-2.51797	24.7211	10.4613	17.5912
YGR159C	NSR1	16.821	5.726	-13.7874	2.1753	-28.499	-33.058	20.2442	0	0	0	0	0
YGR001C	YGR001C	24.394	11.409	22.593	-12.396	-28.863	-35.727	-11.3365	-7.97555	-28.7553	20.9125	-7.53819	6.68715
YGR160W	FYV13	19.59	29.221	69.4306	5.4745	-14.804	0.75825	6.0522	31.3072	-23.5065	15.3192	18.1119	16.7155
YGR003W	YGR003W	18.534	5.4194	31.885	7.1222	4.9125	-54.915	10.4191	31.5058	-30.17	8.69672	1.75801	5.22736
YHR156C	YHR156C	-19.756	-0.96531	19.6211	25.61	43.377	16.982	-136.593	4.2543	-1.9162	7.01313	11.3435	9.17834
YHL010C	YHL010C	72.07	-2.7338	20.9452	13.389	14.786	35.254	81.5413	23.9907	7.45754	0.298667	-10.2982	-4.99978
YHR157W	REC104	58.239	-14.772	30.1601	4.4236	20.966	33.599	12.6045	29.06	11.0624	-20.5007	-0.106487	-10.3036
YHL009C	YAP3	42.61	6.4329	-17.1227	26.907	38.865	30.585	-21.8756	31.4728	10.8949	-9.1331	-23.5846	-16.3589
YHR158C	KEL1	-8.4803	-4.8208	-23.6477	-26.481	25.015	6.9737	-37.8798	-9.89637	-5.89726	11.0244	-29.3522	-9.16387
YHL008C	YHL008C	16.361	3.0401	0.342192	1.9981	7.6272	11.101	-44.623	-12.3522	18.4053	-8.30262	-21.9609	-15.1317
YHR159W	YHR159W	18.424	-3.5297	-5.57996	11.971	-4.076	-14.283	-26.365	21.7968	14.2845	4.36026	28.2788	16.3195
YHL007C	STE20	-36.946	-14.583	-9.86853	-7.1079	6.4854	29.6	-15.347	-9.68715	7.28024	18.5438	-16.5859	0.978959
YHR160C	PEX18	22.66	-10.406	-10.2272	-21.547	11.672	23.345	-34.6325	20.4009	15.802	-28.6656	24.8121	-1.92673
YHL006C	SHU1	2.6831	-9.5797	-26.0488	2.5136	-5.2809	6.0084	-25.8435	6.436	7.55568	-8.6669	10.9542	1.14367
YHR161C	YAP1801	-50.562	-2.7043	-24.3149	-4.1764	7.469	41.46	-24.4827	9.37634	-0.768708	-16.3768	35.344	9.4836
YHL005C	YHL005C	-31.166	20.998	0	-9.7553	-10.769	-17.248	-8.76584	0	0	0	0	0
YHR163W	SOL3	-23.166	0.095424	-49.34	-7.1277	-16.244	-3.0538	-18.3667	-11.4344	8.99764	-2.47037	44.094	20.8118
YHL003C	LAG1	-58.311	30.456	4.80749	9.4339	-8.2345	-22.715	-32.1741	25.1151	-6.29809	-20.4645	33.1477	6.34159
YHR167W	THP2	29.091	50.105	-30.3304	21.629	6.2344	52.039	-20.3218	39.2083	35.9241	15.7975	51.8407	33.8191
YHR001W-A	QCR10	-9.98	33.687	19.6198	12.413	-8.6664	31.777	-19.153	4.03762	7.6677	-0.055489	36.0353	17.9899
YHR176W	YHR176W	-20.167	5.5927	12.1813	-15.511	-13.335	-24.114	-13.1416	-6.10956	-22.4715	12.4069	25.3518	18.8793
YHR010W	RPL27A	-55.277	17.839	-20.9101	58.713	37.049	47.912	25.85	25.336	2.34076	3.25856	13.5406	8.39959
YHR177W	YHR177W	14.141	30.411	8.53885	14.903	-23.282	-2.2461	-11.2044	-2.43133	-11.5484	32.1951	-47.1205	-7.46266
YHR011W	DIA4	0	0	0	0	0	0	0	0	0	0	0	0
YHR178W	STB5	38.998	49.773	0	25.936	-14.23	-6.5507	0	0	0	0	0	0
YHR012W	VPS29	-30.811	30.105	57.908	41.307	26.118	22.636	-1.5374	6.83474	-17.788	53.8633	46.8495	50.3564
YHR179W	OYE2	-20.431	14.455	-19.742	-3.2828	-39.641	-21.75	-17.1888	18.2213	-26.1859	-13.561	-25.9947	-19.7779
YHR013C	ARD1	12.253	29.047	27.2686	17.023	45.524	26.014	3.71202	40.2602	-29.7384	-22.7326	20.0705	-1.33107
YGR130C	YGR130C	42.406	-8.7382	-15.57	1.977	28.937	10.884	40.1574	21.907	-12.1574	-0.015902	54.2496	27.1169
YGL240W	DOC1	0	0	0	0	0	0	0	0	0	0	0	0
YGR131W	YGR131W	42.966	-7.5203	-29.2209	-28.779	19.972	-0.70949	-18.1909	30.9468	-35.0236	4.21782	28.7858	16.5018
YGL241W	KAP114	50.363	11.582	-28.1012	-8.7869	25.221	20.341	-16.89	-1.75735	-3.74306	-6.59994	19.3019	6.35097
YGR132C	PHB1	44.794	19.356	84.0499	-7.2825	29.192	41.322	13.1854	0	0	0	0	0
YGL242C	YGL242C	22.564	-19.049	-18.4671	-42.229	-4.5136	-31.157	-9.31726	-0.478565	-2.06729	-18.2538	8.01649	-5.11867
YGR133W	PEX4	10.956	4.3887	-13.4826	-27.836	8.5555	-1.596	-40.9178	4.43903	1.19637	13.7623	-20.3753	-3.30647
YGL243W	TAD1	-2.8917	-8.9405	-12.7027	-5.2439	1.7596	-37.382	-37.0664	11.2189	13.9766	-6.50639	57.9943	25.744
YGR135W	PRE9	-34.332	-12.015	-8.62026	24.787	15.693	31.373	-22.5438	-8.28379	1.18044	-7.81015	44.962	18.5759
YGL244W	RTF1	-34.301	9.7706	-1.27516	26.945	1.3036	44.769	0.038621	15.0802	-9.26989	49.5079	80.0056	64.7567
YGR136W	YGR136W	-26.334	-13.799	14.9968	-21.464	-0.32812	-48.217	-8.33947	-1.21378	-5.1213	17.1018	23.521	20.3114
YGL246C	RAI1	0	0	89.8928	0	0	0	29.7525	0	0	0	0	0
YGR137W	YGR137W	-42.827	-12.798	13.6883	-4.2851	-6.2212	-21.888	-24.2686	-7.72692	-9.31613	-4.37074	16.2246	5.92691
YGL248W	PDE1	23.224	2.3585	1.13597	-13.795	-11.689	-8.2351	-22.9354	-21.4299	-1.94139	-13.7983	2.4289	-5.68469
YGR138C	YGR138C	21.56	-22.965	13.6115	-21.961	-21.622	-24.567	-31.4428	4.3118	-10.7242	-8.82195	37.5543	14.3662
YGL249W	ZIP2	-21.848	15.978	25.6685	-6.7381	12.501	4.0581	-8.23049	-27.6433	4.71183	23.5457	-10.6755	6.43509
YGR139W	YGR139W	-22.177	-11.623	16.5774	-13.408	-14.257	-12.185	-25.8758	-16.7119	-13.2854	14.2442	35.3832	24.8137
YGL250W	YGL250W	-41.316	-13.218	-43.9616	-8.7511	-2.8542	-14.677	-6.86377	22.204	-18.2726	2.88367	27.8458	15.3647
YGR141W	YGR141W	24.197	9.6535	-2.7147	0.16998	-2.4159	-14.244	-14.3152	26.7974	-3.72457	16.732	48.4416	32.5868
YGL251C	HFM1	-17.751	29.829	-53.3297	10.611	6.5833	-16.756	-25.4179	-22.7906	-2.02105	31.9196	-11.3178	10.3009
YGR142W	BTN2	15.528	13.208	4.89361	-17.977	-5.7645	-10.767	-17.5027	22.9004	-25.6335	46.2943	-66.3152	-10.0104
YGL252C	RTG2	24.541	25.798	4.28105	-1.3421	-12.922	-7.2697	-19.5041	-42.5052	-16.0526	28.1307	-12.8108	7.65998
YGR143W	SKN1	20.774	18.603	-10.4475	-35.018	-32.897	-50.966	-45.9977	-16.2264	-16.5413	52.6602	53.1219	52.891
YGL253W	HXK2	27.95	5.6514	-50.1749	15.611	-14.527	-2.1378	-7.77741	-2.06186	-40.8362	12.6094	-21.2031	-4.29684
YHR138C	YHR138C	-17.756	-16.715	51.7998	-4.8596	26.265	-48.148	52.9795	-8.16134	-11.1481	9.40597	1.80066	5.60331
YHL027W	RIM101	71.058	2.5018	3.57618	11.001	28.091	39.105	-49.0823	-27.0704	-34.7919	8.04908	33.6668	20.8579
YHR139C	SPS100	32.72	-21.27	-17.0511	-18.252	18.244	-39.49	-13.4421	-44.3696	-6.85874	0.524049	13.3195	6.92175
YHL026C	YHL026C	35.099	11.597	-17.8355	-34.684	18.818	-8.639	34.7295	-24.8046	-6.85874	-17.315	3.42991	-6.94253
YHR139C-A	YHR139C-A	35.855	-19.311	-16.434	-34.323	20.613	-27.236	-42.0461	-9.2112	-0.597073	-3.70685	20.7991	8.54613
YHL023C	YHL023C	-46.373	-15.263	7.52921	-12.127	22.975	21.414	-35.4101	-5.59687	-4.6624	-15.6817	-22.5465	-19.1141
YHR142W	CHS7	29.655	-23.923	-17.3859	-11.092	45.747	-16.746	-38.1899	-8.48929	12.3369	-26.1601	-25.181	-25.6706
YHL022C	SPO11	61.422	21.358	76.7453	4.5343	44.787	31.954	15.5639	0	0	0	0	0
YHR143W	YHR143W	35.342	20.502	-20.1937	-12.735	15.137	-20.095	-2.1436	15.0893	-0.7646	-3.36459	7.58577	2.11059
YHL021C	YHL021C	-16.567	5.8679	-22.8535	6.102	15.11	32.151	-34.8784	-24.1855	-6.06839	14.5658	-12.609	0.978444
YHR147C	MRPL6	0	0	0	0	0	0	0	0	0	0	0	0
YHL020C	OPI1	8.3937	10.625	-22.0909	-0.45881	22.42	-34.949	-16.7962	-26.8639	-3.58685	21.5318	-52.1671	-15.3177
YHR150W	YHR150W	56.224	12.917	-54.643	4.2202	21.911	-7.3879	-38.4681	-14.0138	12.194	-8.91267	-24.5497	-16.7312
YHL019C	APM2	-12.076	21.416	43.344	6.1941	32.25	38.445	1.41352	-4.21534	8.13275	12.0575	-0.231975	5.91278
YHR151C	YHR151C	2.4792	20.532	-46.2696	3.9803	30.875	6.5009	-10.7465	0.834283	14.2588	25.8492	-22.3	1.77462
YHL017W	YHL017W	-25.835	11.452	-45.8155	-12.238	28.853	-37.451	5.62947	-20.0963	14.8394	10.96	-36.075	-12.5575
YHR152W	SPO12	19.789	-17.469	24.7381	-23.401	-22.66	-24.439	-26.7366	-5.5809	-4.4327	14.2938	59.232	36.7629
YHL016C	DUR3	18.279	32.541	21.4042	23.401	33.086	21.257	-4.35647	-2.41803	-0.897708	17.8324	-55.0559	-18.6118
YHR153C	SPO16	6.3974	-14.712	-26.7741	-24.842	9.6844	-46.7	17.5141	-17.0031	-25.0528	-21.3999	33.2687	5.93442
YHL014C	YLF2	-1.6475	13.686	-40.0943	6.166	-6.3949	-66.273	47.4762	12.331	-29.3098	-8.98642	-3.20135	-6.09389
YHR154W	ESC4	32.281	17.617	74.3697	-1.2129	-6.507	-15.337	17.9385	0	0	0	0	0
YHL013C	YHL013C	12.894	37.966	54.5066	10.04	-3.8647	-37.274	-4.05553	22.4819	-46.4509	-7.22425	52.6324	22.7041
YHR155W	YHR155W	-28.486	40.78	-46.3218	29.413	-7.1474	-40.751	-26.1309	9.18041	-24.7516	31.5821	6.07649	18.8293
YHL012W	YHL012W	37.698	34.833	38.5557	37.741	-19.65	-23.464	-6.12542	7.37192	-40.9158	18.9668	-4.56352	7.20162
YGR108W	CLB1	-8.1026	-4.416	-5.72762	20.97	23.411	24.094	66.3775	-3.14473	-17.5732	8.36153	19.0717	13.7166
YGL224C	YGL224C	32.571	-18.716	-26.6153	-35.134	7.6151	-12.461	-23.0331	-0.692577	-31.8838	-12.2006	16.4743	2.13687
YGR109C	CLB6	34.518	-0.75973	-5.31432	-33.466	10.948	4.9938	-11.4023	18.8138	-3.52569	-5.49247	22.2461	8.37684
YGL226C-A	OST5	39.395	-8.0266	-10.0764	-25.917	24.16	-17.938	3.95895	-16.664	8.83011	-0.171773	27.1839	13.5061
YGR111W	YGR111W	14.384	12.656	-27.2379	-10.66	20.377	16.4	-5.57853	-31.3753	6.74991	-25.6449	-6.34742	-15.9962
YGL226W	YGL226W	32.294	-0.52772	-25.3532	-11.48	6.3372	-30.566	-30.8727	-23.0169	4.19848	-16.2047	47.8616	15.8284
YGR112W	SHY1	0	0	0	0	0	0	0	0	0	0	0	0
YGL227W	VID30	7.4239	14.324	-6.45744	-28.991	22.786	5.0332	-7.30502	20.0325	0.083304	-5.50307	73.0909	33.7939
YGR118W	RPS23A	26.803	-8.9825	-22.7989	-9.6645	9.6901	-6.5605	-29.2003	-46.555	12.992	-1.58462	43.6675	21.0415
YGL228W	SHE10	26.625	-14.799	47.2749	-6.9883	33.768	-1.0739	29.1707	0	0	0	0	0
YGR121C	MEP1	44.492	0.96616	32.4903	-34.804	20.249	3.3291	-13.0835	6.70645	23.835	-28.5607	79.7385	25.5889
YGL229C	SAP4	14.527	-17.526	-43.1031	-7.6068	-18.047	-12.343	10.8792	-17.9146	-9.02681	-5.81128	-69.4721	-37.6417
YGR123C	PPT1	31.284	-3.5733	-15.6783	-27.977	16.086	-16.726	-27.853	2.05557	12.9437	-6.12231	0.805158	-2.65858
YGL230C	YGL230C	25.522	-3.6743	-22.7366	-14.719	-25.53	-2.975	-20.3493	-3.93264	9.63689	2.63637	-23.9041	-10.6339
YGR124W	ASN2	0.14871	11.728	12.504	-31.041	29.756	33.983	19.2433	3.34393	1.14703	-25.8795	-26.3218	-26.1006
YGL231C	YGL231C	30.573	14.18	-18.0607	-9.1554	-26.931	-25.778	-25.2987	14.2497	-15.2284	-3.58561	-20.5334	-12.0595
YGR125W	YGR125W	24.538	-19.643	23.65	-11.88	-16.679	-12.953	-21.2812	-22.3685	-5.13262	3.37473	-51.0517	-23.8385
YGL232W	YGL232W	4.3766	-11.347	-26.2933	0.70472	-2.9967	-13.081	-13.7112	8.02408	9.71654	12.854	41.9893	27.4217
YGR126W	YGR126W	-5.4966	-4.2115	-64.457	-17.378	-14.75	-35.678	27.1071	14.361	-18.861	-16.1161	13.8538	-1.13112
YGL234W	ADE5,7	19.522	-15.814	4.3616	14.141	17.876	4.2848	1.50733	13.2537	-22.3359	4.40208	18.7163	11.5592
YGR127W	YGR127W	30.833	10.641	22.9662	-13.088	-15.865	-29.305	2.54158	-5.08898	-29.1443	-5.65116	43.8671	19.108
YGL236C	MTO1	24.492	2.1571	-29.381	-7.0068	-7.6381	-61.22	-9.45206	-7.29144	-19.5994	34.7488	25.0007	29.8747
YGR129W	SYF2	-24.772	37.125	49.9561	24.679	-2.3932	-28.901	27.3931	0	0	0	0	0
YGL237C	HAP2	37.544	0	13.1497	-28.513	-17.263	-65.012	-7.4748	0	0	0	0	0
YHR123W	EPT1	-81.293	19.544	21.2278	14.845	49.121	76.733	58.6295	-0.298617	-29.3005	26.6058	49.7938	38.1998
YHL040C	ARN1	-67.352	7.7966	27.9253	-6.5271	10.83	19.188	30.0508	0	0	0	0	0
YHR124W	NDT80	-69.203	2.9224	53.5312	-9.3972	36.306	-6.8955	30.9235	-1.60879	-31.0955	10.5864	-4.38987	3.09825
YHL038C	CBP2	0	0	0	0	0	0	0	0	0	0	0	0
YHR125W	YHR125W	80.215	5.3596	-14.274	-19.427	23.207	3.5261	-36.2099	0.6948	-5.20095	-0.721621	0.561942	-0.0798395
YHL037C	YHL037C	-60.198	4.6202	-13.124	-27.406	24.582	28.782	-33.6077	-0.552036	2.30945	-0.625954	-10.7453	-5.68561
YHR126C	YHR126C	64.648	-1.6455	-16.3265	-21.484	19.837	21.04	-9.17813	-46.4177	-7.38546	11.9087	78.9785	45.4436
YHL036W	MUP3	-52.323	4.8519	-14.2505	-12.562	24.799	15.898	-24.1247	-12.4183	2.4631	-8.79368	2.02755	-3.38306
YHR129C	ARP1	17.501	-27.635	-22.1673	-3.5105	18.621	-32.605	-27.5046	-36.4701	0.630071	-7.56214	54.7752	23.6065
YHL035C	YHL035C	-38.297	14.541	-21.2701	1.3418	12.198	-0.65037	-10.4299	-16.828	1.32433	-37.0444	-5.63634	-21.3404
YHR130C	YHR130C	-55.027	12.597	-14.2408	-2.3956	25.189	36.18	-8.90084	-29.3368	7.42462	-15.9871	-38.4653	-27.2262
YHL034C	SBP1	39.741	12.671	-21.5454	22.994	24.389	48.02	-11.0081	-41.7609	24.9187	-18.0703	6.98589	-5.5422
YHR132C	ECM14	41.584	-3.4426	-24.4564	-11.833	28.292	8.2739	-3.64512	-28.6772	-4.43681	-9.31018	-14.8542	-12.0822
YHL033C	RPL8A	-1.6726	10.076	-4.42266	8.083	24.557	-1.4483	23.7115	-13.3803	-5.44352	25.6303	54.9266	40.2785
YHR133C	YHR133C	28.742	-21.427	-3.1429	-20.46	-1.8521	9.0915	-16.9397	-11.6719	-17.3091	-26.5314	-20.998	-23.7647
YHL032C	GUT1	16.282	17.558	-11.0189	32.548	-5.4659	32.565	-14.3449	-34.9284	22.0626	-27.2244	4.88776	-11.1683
YHR134W	WSS1	-10.227	18.11	-8.32106	21.35	25.636	-4.5511	-16.17	-20.1905	29.7585	-6.90532	-16.2719	-11.5886
YHL031C	GOS1	57.323	34.702	37.7591	-11.475	-5.7837	54.107	10.5351	28.2609	-12.2483	-8.49536	-2.24176	-5.36856
YHR135C	YCK1	37.016	24.941	-84.8428	-10.856	23.375	-82.447	78.1156	-25.8875	-15.382	-5.11546	-0.892859	-3.00416
YHL030W	ECM29	-0.02066	18.083	31.6824	9.4953	-8.4444	-26.931	-19.6039	-28.5707	8.21241	9.49033	1.6154	5.55286
YHR136C	SPL2	33.121	-11.261	30.1847	-8.4671	-12.494	-29.492	-8.0072	-32.9634	-24.4068	-4.58835	-5.77917	-5.18376
YHL029C	YHL029C	59.539	54.66	91.1034	65.011	22.127	-8.6784	4.81013	0	0	0	0	0
YHR137W	ARO9	-1.1836	15.194	28.9745	2.891	-26.348	-16.056	-5.72634	-10.1253	-31.632	6.10194	-4.88936	0.606289
YHL028W	WSC4	57.901	48.422	17.1035	1.8816	-8.6359	-81.166	16.2229	17.8715	-40.144	20.3633	-24.9706	-2.30365
YGR084C	MRP13	57.466	-44.23	0	10.404	47.658	-1.527	0	0	0	0	0	0
YGL208W	SIP2	23.362	-22.575	10.0449	-9.3818	48.037	26.369	-78.875	-16.9233	-26.1329	14.7897	25.1184	19.954
YGR085C	RPL11B	16.123	-9.6507	67.6324	-9.2852	39.102	42.514	10.6349	0	0	0	0	0
YGL209W	MIG2	-60.372	-42.388	-16.737	-11.144	31.038	41.706	-35.8309	-16.0118	23.2584	8.4374	8.517	8.4772
YGR087C	PDC6	-33.088	-27.897	-2.71882	-30.489	46.159	-2.1673	-48.7543	37.7842	-17.3173	5.53866	2.53785	4.03825
YGL210W	YPT32	-23.536	7.897	15.4848	-6.7874	46.326	49.556	-56.8604	-27.5283	-9.72518	19.8646	72.5249	46.1948
YGR088W	CTT1	-22.154	-13.872	-15.1349	-54.596	32.076	1.3788	-64.2871	5.81684	-12.2324	24.3279	17.8363	21.0821
YGL211W	YGL211W	31.11	20.677	3.15767	-0.2445	81.578	47.242	-56.2579	-8.361	25.964	27.9169	49.6542	38.7856
YGR096W	YGR096W	-44.553	11.32	4.49969	-37.925	-11.137	27.305	-49.7418	-32.25	-1.76205	22.3198	72.3723	47.3461
YGL212W	VAM7	5.0916	9.1024	39.4747	24.747	65.708	18.449	3.11596	22.9786	20.5461	27.243	-9.94156	8.65071
YGR097W	ASK10	-39.471	41.053	-26.422	-3.357	41.465	-3.1327	-33.606	16.9942	14.4879	41.3457	74.6296	57.9876
YGL213C	SKI8	-41.576	-18.628	-4.33375	1.0066	49.943	13.662	-18.0224	3.28749	21.8791	11.9548	-16.8532	-2.44918
YGR100W	MDR1	29.927	-4.547	-39.2202	-8.5708	57.615	-4.9944	-25.2809	-19.5761	23.0996	25.1626	7.30868	16.2356
YGL215W	CLG1	25.457	-1.9646	-42.8582	-28.911	29.053	-6.1074	41.7674	-2.73852	3.62035	34.2182	-41.1501	-3.46596
YGR101W	YGR101W	-1.3297	18.491	-36.5573	-51.713	4.5253	-30.516	-12.9237	-6.82562	-21.6869	27.4053	-9.49574	8.95479
YGL216W	KIP3	-23.991	-36.122	-22.9725	22.288	31.314	-29.689	82.6795	-7.01141	-8.41787	3.76435	-12.0442	-4.13992
YGR102C	YGR102C	0	0	0	0	0	0	0	0	0	0	0	0
YGL220W	YGL220W	0	0	0	0	0	0	0	0	0	0	0	0
YGR104C	SRB5	42.737	10.192	-13.1786	38.743	57.429	73.177	10.4116	8.12043	-34.2523	14.8387	-4.03465	5.40203
YGL221C	NIF3	22.358	0.47182	26.8178	30.811	23.565	23.66	27.3726	0	0	0	0	0
YGR105W	VMA21	0	0	46.4282	0	0	0	49.187	0	0	0	0	0
YGL222C	EDC1	46.795	15.034	0.17309	-7.3427	2.1724	-45.814	-15.903	-3.71969	-27.0641	10.1039	-30.3913	-10.1437
YGR107W	YGR107W	23.093	25.868	-58.5718	5.3561	-13.796	5.0431	70.2602	-7.37715	-34.8515	11.4467	-17.5542	-3.05379
YGL223C	YGL223C	-12.67	46.927	-13.6707	10.854	23.705	-3.9798	-40.6378	19.2163	-28.2054	23.6185	-6.05176	8.78336
YLR087C	YLR087C	-89.277	18.548	43.0619	-48.23	-78.721	-144.62	13.3848	52.8517	46.9367	24.31	30.494	27.402
YLL006W	MMM1	-3.9923	38.777	-12.287	-0.57334	-30.96	3.0536	2.14317	35.9985	-4.58088	35.7168	45.8149	40.7658
YLR089C	YLR089C	-21.442	24.184	51.0772	11.276	-3.9868	-25.866	4.64073	33.7691	-4.74799	-1.45847	33.5329	16.0372
YLL009C	COX17	23.372	63.699	0	19.752	-25.077	-41.039	0	31.9733	27.7997	-22.1576	48.8635	13.353
YLR090W	XDJ1	11.485	62.113	-1.32059	5.285	11.809	12.517	-10.0335	-27.7551	-16.4475	-16.3466	19.5733	1.61337
YLL010C	PSR1	-35.77	31.879	-36.8659	12.902	23.565	-9.4297	-24.1104	-20.563	9.12141	-12.2253	11.7815	-0.221891
YLR091W	YLR091W	7.1409	41.525	-46.2581	21.117	-44.087	-30.758	-6.00174	-14.073	7.16939	-42.5456	12.1184	-15.2136
YLL012W	YLL012W	-19.07	27.857	-5.10388	-15.313	4.2892	-2.6397	-37.5529	-9.68047	-35.5238	-64.4621	-17.6764	-41.0693
YLR092W	SUL2	-21.119	49.333	19.0414	5.1222	-0.46537	-28.176	-11.4072	39.3405	12.7157	-5.11205	18.6803	6.78412
YLL013C	YLL013C	-1.3054	54.092	50.5757	2.5522	4.8502	-7.7993	-9.63967	5.15033	-24.2111	-43.901	-5.66506	-24.783
YLR093C	NYV1	-22.983	16.798	-16.8698	-16.227	-0.87527	-31.208	-54.8565	-5.56952	-18.149	-70.0803	-29.381	-49.7307
YLL014W	YLL014W	-28.161	-10.36	109.984	7.3308	31.706	50.884	-17.3203	40.3579	17.8992	-77.3637	-16.0759	-46.7198
YLR094C	GIS3	-14.307	17.597	5.17967	-6.5897	0.79882	-14.247	-56.049	9.66175	-18.8468	-109.021	-35.8276	-72.4244
YLL015W	BPT1	6.4532	-44.742	21.815	-21.872	4.8118	21.715	-62.1877	14.3535	-4.10399	-40.6667	-22.2559	-31.4613
YLR095C	IOC2	7.9859	-36.074	17.6213	7.6554	14.12	43.009	-15.7666	0.373907	8.08385	-2.61992	-35.9743	-19.2971
YLL016W	#N/A	50.759	-48.018	24.6352	2.709	24.499	31.491	-16.0848	21.7645	4.2069	-45.0272	-43.0741	-44.0506
YLR096W	KIN2	-11.045	-56.1	33.6832	-18.919	24.717	2.7868	41.8172	-21.1811	-2.00709	-54.2574	-43.6749	-48.9662
YLL017W	SDC25	-40.611	-40.98	40.1643	-10.685	-6.515	2.3313	20.0132	-31.9436	26.6088	-48.8154	-43.0975	-45.9565
YLR097C	YLR097C	-7.7659	-43.759	10.7289	4.5733	-6.8599	30.491	-12.5656	-6.33732	9.19105	15.4099	-62.4637	-23.5269
YLL019C	KNS1	3.4248	-21.273	1.99951	35.77	2.3295	29.666	-3.285	17.2146	17.2014	-44.3337	-24.1576	-34.2457
YLR098C	CHA4	1.8403	-25.632	-1.48982	4.6288	-6.4795	23.976	28.6288	13.9548	8.65748	-34.4637	-47.878	-41.1708
YLL020C	YLL020C	25.936	-59.981	21.419	18.962	-13.012	50.916	45.4095	19.0128	29.1762	-2.69589	-16.8593	-9.77759
YLR099C	ICT1	0.99384	-34.732	9.55569	5.3541	-1.6938	-28.541	12.375	34.9468	26.256	-37.1725	13.3644	-11.9041
YLL021W	SPA2	32.676	-35.05	111.594	29.625	-57.234	-22.374	27.956	9.49491	-18.043	-41.581	41.5549	-0.0130695
YKL148C	SDH1	-14.173	37.874	-59.8808	8.0596	11.499	-33.834	8.29368	56.6101	8.87759	27.8421	10.2458	19.044
YKL015W	PUT3	-42.258	69.345	-26.4919	17.423	33.946	7.2322	20.5764	121.38	5.74873	-52.3117	41.3869	-5.46241
YKL149C	DBR1	-34.399	62.779	-123.556	-6.9962	5.8568	-51.088	-23.7857	61.8904	-3.05834	29.178	22.5151	25.8465
YKL016C	ATP7	-29.205	26.35	-83.4669	1.0794	14.191	-43.662	-20.3036	-36.3443	-33.7919	-38.7859	-1.02344	-19.9047
YKL150W	MCR1	-44.089	25.243	-17.9925	-12.347	-18.446	-50.058	-10.5824	-18.2283	-31.1414	19.1077	11.4313	15.2695
YKL017C	HCS1	16.863	54.241	-31.9803	12.664	-1.1729	-19.676	-9.50857	12.3637	-9.53838	-15.242	13.5797	-0.83111
YKL151C	YKL151C	-13.439	24.304	-46.0783	0.3754	6.8915	-30.915	-8.15904	-5.34651	-17.7396	4.1679	11.5994	7.88367
YKL020C	SPT23	-10.109	11.381	-3.87219	-19.631	-7.6696	-63.981	38.8221	15.675	-17.8507	-18.33	-1.38376	-9.85689
YKL155C	RSM22	0	0	0	0	0	0	0	0	0	0	0	0
YKL023W	YKL023W	6.2907	15.641	-49.9055	13.511	-2.9078	-1.3312	-19.2051	-26.6697	-21.0993	-14.6881	-10.9957	-12.8419
YKL156W	RPS27A	-13.323	-3.9959	-74.0889	0.95065	-8.087	-33.364	64.7633	-46.9417	-31.1736	4.05769	18.8211	11.4394
YKL025C	PAN3	3.3753	-13.007	-37.9176	-4.32	-1.6362	-27.317	46.2387	-3.80092	-5.82368	-6.84729	8.38245	0.767579
YKL157W	APE2	-6.5279	-25.244	28.425	23.901	20.069	-10.553	56.6329	31.1925	-2.43952	-12.7381	-9.12268	-10.9304
YKL026C	GPX1	-17.386	-12.585	-29.6418	-18.819	5.1507	-52.675	23.5038	5.76785	0.779745	-0.650524	-37.5641	-19.1073
YKL158W	YKL158W	-13.788	-47.5	-49.0037	5.4888	2.8312	6.2862	65.9134	-0.101066	-17.3279	-18.4763	-52.3057	-35.391
YKL027W	YKL027W	-18.996	-54.219	-47.027	9.3141	-2.0713	-12.131	12.598	12.5204	4.09647	-35.7145	-26.7625	-31.2385
YKL159C	RCN1	7.0068	-6.9386	8.03519	-7.3723	2.325	-20.497	69.8695	32.0821	9.82209	-16.6727	-57.483	-37.0779
YKL029C	MAE1	-29.473	-61.211	2.12656	-22.285	-19.176	1.5855	53.9553	-6.18591	8.79941	-26.6152	-33.6219	-30.1186
YKL160W	YKL160W	35.031	-56.013	5.70059	-2.1936	-16.745	-16.713	42.0585	-0.461312	1.84468	-45.8675	-28.2465	-37.057
YKL031W	YKL031W	3.1128	-86.37	16.8156	-38.262	-12.239	-22.595	62.7678	-2.59192	2.00031	-28.6195	-65.5439	-47.0817
YKL161C	YKL161C	-26.558	-47.958	34.8398	-16.885	-21.174	-29.678	49.6289	1.17599	20.5067	-15.2141	-75.221	-45.2176
YKL032C	IXR1	-12.821	-44.241	0.631487	-0.83483	12.294	1.5885	67.3876	8.25568	2.91183	-28.9449	73.9217	22.4884
YKL162C	YKL162C	4.6277	-61.257	29.186	-36.025	-1.0529	-38.038	63.3343	14.1743	22.3927	-15.7138	15.4526	-0.130612
YKL034W	YKL034W	29.196	-57.153	103.566	23.768	-24.047	3.0946	84.1414	6.07244	28.307	-26.5128	36.1237	4.80542
YLR070C	YLR070C	-17.37	30.313	-26.2141	11.536	-19.295	-38.749	7.87448	38.4148	1.34483	-10.684	70.7894	30.0527
YKR055W	RHO4	-18.267	71.69	-64.4611	7.7957	-4.986	-32.397	-18.9509	29.0104	13.5182	14.1482	7.53475	10.8415
YLR072W	YLR072W	-30.338	69.858	13.7119	-8.9348	23.95	-57.298	-23.9083	86.9667	-8.90881	40.9722	12.2006	26.5864
YKR056W	TRM2	-23.461	13.912	-38.6076	5.4193	-5.6876	-39.318	-26.6406	-13.4413	-38.5537	1.9113	12.6671	7.28921
YLR073C	YLR073C	-28.19	13.966	-40.5229	-3.249	-16.283	-53.702	-31.0198	-0.806125	-12.237	15.7104	6.02202	10.8662
YKR057W	RPS21A	-7.4407	-4.1155	-27.7401	-7.742	0.048408	-47.02	-15.6877	0.275118	-7.68236	7.87331	37.8046	22.8389
YLR074C	BUD20	14.816	33.692	-37.2211	8.7972	28.518	52.945	-19.4137	-17.7806	-23.0728	0.571931	-7.61818	-3.52312
YKR058W	GLG1	-6.6639	32.326	-47.6923	7.444	13.291	-13.971	-13.0767	11.7628	-20.6102	-18.9293	6.98583	-5.97175
YLR077W	YLR077W	-15.538	0.56258	-11.5035	-11.41	-8.7162	-39.185	-10.555	-17.8882	-17.7044	-13.2719	-16.0579	-14.6649
YKR059W	TIF1	-16.135	-29.943	28.3353	-13.054	17.82	-9.775	-7.93279	15.0497	-7.87464	4.63468	21.2439	12.9393
YLR079W	SIC1	27.342	-19.888	-37.0805	26.719	38.373	53.354	-1.85593	19.1187	4.67451	3.85487	-5.80055	-0.972843
YKR060W	YKR060W	15.264	-0.45906	3.72557	-10.978	11.661	36.242	27.7024	20.9299	-1.259	-22.6555	-43.7821	-33.2188
YLR080W	YLR080W	8.2232	2.9289	39.3475	7.0899	-2.0003	27.072	53.0927	18.2729	-12.2319	-2.65125	-36.8435	-19.7474
YKR061W	KTR2	1.3638	-6.0112	-35.9305	12.781	0.14607	9.1102	24.1004	-2.10923	3.24458	-24.9797	-34.6325	-29.8061
YLR081W	GAL2	-3.265	-31.179	28.8483	-7.0716	7.229	3.7704	41.5871	1.61605	-3.22692	-29.2057	-23.453	-26.3293
YKR064W	YKR064W	-3.748	-18.293	-9.72636	18.391	16.316	46.224	13.1639	7.61449	20.5304	-24.9734	-15.5387	-20.2561
YLR082C	SRL2	-8.1769	-32.459	-12.7469	7.5047	0.19196	58.122	32.6495	5.53891	8.97948	-1.23592	-29.5504	-15.3932
YKR065C	YKR065C	1.8454	-40.592	-51.7359	-31.442	-11.663	10.604	34.638	19.9971	21.8062	-24.6096	-13.841	-19.2253
YLR083C	EMP70	13.9	-21.414	20.9839	9.871	-11.005	-18.959	50.972	23.5473	7.92381	-31.1032	-14.4432	-22.7732
YLL001W	DNM1	5.3597	-40.352	-5.72668	-11.96	6.2861	6.6725	45.6566	-31.5834	8.68898	-40.7133	-32.3496	-36.5314
YLR084C	RAX2	0.72899	-51.383	-0.969845	-25.127	-35.054	23.242	36.1074	-14.0168	-1.72882	-13.3297	-36.4235	-24.8766
YLL002W	REM50	20.846	-29.188	10.8392	22.247	5.0916	33.056	36.6512	21.6527	8.56075	-44.7531	-46.3507	-45.5519
YLR085C	ARP6	45.853	-26.328	33.3566	-1.1719	-5.0229	-9.0433	49.4236	3.93475	31.9709	-11.9547	75.5923	31.8188
YLL005C	YLL005C	37.219	-60.96	74.9143	19.241	-9.6946	13.654	73.5204	2.12947	20.0628	-36.2296	47.1304	5.45038
YKL132C	RMA1	7.4702	15.227	-35.9537	11.014	-25.262	-32.22	-2.73087	29.9941	-13.591	32.2203	-7.04419	12.5881
YJL131C	YJL131C	-34.484	22.738	-7.84567	1.6776	4.19	-13.077	-1.96228	-16.8306	-9.85184	17.123	6.29237	11.7077
YKL133C	YKL133C	-21.464	26.782	6.99834	4.0338	3.034	-11.481	-26.6041	22.9795	-22.9768	1.84435	0.496446	1.1704
YJL130C	URA2	7.0265	34.145	-19.2728	4.8243	-4.3627	19.003	-28.2809	-52.9136	-25.4954	3.27024	25.2807	14.2755
YKL134C	37165	-25.741	9.7813	24.0266	-26.358	-14.107	-19.595	-23.0516	-29.6479	-30.8208	-9.5456	-17.9407	-13.7431
YJL129C	TRK1	-50.95	4.5256	-21.6297	-22.497	12.476	16.823	-14.0892	24.1915	-20.6009	20.9873	-18.9852	1.00108
YKL135C	APL2	-4.2791	11.361	-26.6499	-18.353	17.462	23.323	-0.356452	29.7552	-13.9323	-6.24661	42.0901	17.9217
YKL001C	MET14	-25.459	-20.737	-40.839	-27.212	1.1645	24.794	-4.79361	3.93007	-1.28344	9.66692	16.0373	12.8521
YKL136W	YKL136W	-10.673	-2.6931	-16.9949	-43.778	-18.243	-41.19	-11.409	10.19	10.5098	2.47438	40.8713	21.6728
YKL002W	DID4	-9.0065	5.677	-53.8684	-39.709	-4.6721	-30.715	-8.76207	-22.8965	-2.13901	-19.8708	29.4624	4.79575
YKL137W	YKL137W	-20.631	0.66564	-3.45135	-35.423	-12.877	-29.243	-16.4545	-11.9737	-8.25333	-8.99582	-0.378018	-4.68692
YKL003C	MRP17	0	0	0	0	0	0	0	0	0	0	0	0
YKL138C	MRPL31	-36.778	-30.373	0	-5.0345	0.9262	44.176	0	-1.00965	-2.19128	-2.85958	9.48006	3.31024
YKL006W	RPL14A	-11.902	-20.936	-34.5136	14.157	25.181	39.071	19.4741	19.502	-2.82674	-11.791	4.53016	-3.63044
YKL140W	TGL1	-20.464	-3.8509	11.4805	-1.0983	7.2467	34.672	3.92045	8.78567	26.3564	-14.2476	8.59042	-2.82856
YKL007W	CAP1	-9.4751	-13.148	0.649787	-1.0969	38.431	45.559	34.0264	-8.42947	-3.23914	-22.8869	-19.7393	-21.3131
YKL142W	MRP8	37.227	47.736	63.3138	15.929	33.613	86.495	34.3472	25.9097	15.849	-9.59023	16.8825	3.64612
YKL008C	LAC1	-19.865	-14.573	21.7153	-5.2497	17.9	84.293	32.0744	16.6811	1.02209	-15.1542	-28.3519	-21.7531
YKL143W	LTV1	-6.0056	-36.373	-9.24548	3.1648	1.773	79.087	11.2225	-4.13283	13.1799	25.6858	76.346	51.0159
YKL009W	MRT4	13.572	-34.478	12.5859	-19.47	-9.249	-36.08	21.0643	25.3052	-7.18765	-16.7988	-25.1886	-20.9937
YKL146W	YKL146W	-21.728	-17.367	-12.096	-59.028	16.27	-38.691	44.0749	3.31014	-4.46972	-11.7527	-26.0269	-18.8898
YKL010C	UFD4	23.691	-10.565	-1.74375	-1.2855	-29.158	22.94	37.4719	-6.84543	-7.82017	-23.4653	-22.9393	-23.2023
YKL147C	YKL147C	-4.7141	-58.189	-16.5677	-12.942	-14.554	-1.8588	40.838	-20.1253	6.01846	-29.1937	-40.9918	-35.0928
YKL011C	CCE1	42.002	-11.749	115.586	16.596	14.756	31.901	70.73	60.5566	11.308	-7.90452	-39.4344	-23.6695
YLR056W	ERG3	31.023	63.829	-11.6862	122.34	83.468	118.13	10.2842	14.9965	25.6724	72.7474	68.3755	70.5615
YKR035C	YKR035C	-16.219	17.978	21.7775	-11.835	13.32	-32.331	-19.0578	25.2603	-13.3049	19.295	38.8893	29.0922
YLR057W	YLR057W	24.795	14.322	18.1877	13.561	-8.8627	-6.2406	-30.1539	-32.7817	-23.752	21.2515	53.6804	37.466
YKR042W	UTH1	27.127	60.233	74.7193	32.864	25.325	37.205	-32.25	-32.8368	-1.52947	32.2874	30.2622	31.2748
YLR058C	SHM2	-1.9991	19.481	94.6923	-28.888	13.841	12.769	0.263665	-32.1293	-21.3001	18.6458	15.9665	17.3061
YKR043C	YKR043C	18.915	23.625	23.1657	-2.5206	-1.007	-15.738	-24.2877	-28.6158	0.113513	-28.3945	45.5875	8.5965
YLR059C	REX2	-14.166	31.412	44.4557	-3.6909	-0.38683	15.134	-28.5416	32.304	6.86962	-13.6504	31.7404	9.045
YKR044W	YKR044W	-2.98	-11.006	-11.3645	-20.547	-1.5843	-82.526	-17.0575	-21.9229	-9.61804	-37.0067	32.6519	-2.17737
YLR061W	RPL22A	22.759	22.257	-37.7282	-18.051	-2.32	1.3242	-26.2644	5.56851	0.987638	-9.75057	40.0931	15.1713
YKR045C	YKR045C	-2.5835	10.183	16.3355	-26.935	8.1763	7.6041	-24.5635	63.413	2.89593	-0.252512	11.5984	5.67293
YLR062C	BUD28	24.876	-16.548	-19.2512	-9.5128	19.792	-14.424	-9.12325	23.3107	7.33723	10.6251	28.5175	19.5713
YKR047W	YKR047W	25.107	-0.40816	-67.9368	-4.8244	-32.619	24.371	-12.6145	24.2293	3.11973	-5.02141	-38.4719	-21.7466
YLR063W	YLR063W	-13.873	-12.488	20.8136	-18.731	-13.33	-30.363	-16.9011	37.356	11.6178	-1.02056	-25.5605	-13.2906
YKR048C	NAP1	7.361	1.9366	2.71277	10.265	5.5283	13.025	-29.2666	4.74391	0.176089	4.16361	-36.2255	-16.0309
YLR064W	YLR064W	-7.4617	-26.401	20.6722	-12.407	-14.572	52.419	38.9806	12.815	10.9085	-15.778	-62.5292	-39.1536
YKR049C	YKR049C	-8.7436	-20.432	-10.7582	-25.791	-15.331	15.839	12.3476	3.82533	12.885	-34.157	-59.5819	-46.8695
YLR065C	YLR065C	-26.957	-46.405	-19.1761	-23.094	-3.1104	-9.8181	22.7691	6.11975	1.94657	-3.72865	15.8887	6.08005
YKR050W	TRK2	-16.785	-28.298	14.0761	-32.31	-18.897	15.976	30.1192	-0.479653	4.9491	-11.1269	-36.9335	-24.0302
YLR067C	PET309	0	0	0	0	0	0	0	0	0	0	0	0
YKR051W	YKR051W	-11.873	-50.446	19.2355	-17.755	-8.0633	-8.5182	70.7386	13.6591	-1.45349	-29.4698	-11.5722	-20.521
YLR068W	FYV7	4.2297	-16.701	-3.44482	23.199	0.02328	88.498	0.984828	28.5153	-1.32569	6.1185	-38.9363	-16.4089
YKR052C	MRS4	15.118	-18.371	-22.5561	-21.524	4.3307	-50.714	-8.58208	8.80578	5.37005	-49.3325	-36.4328	-42.8826
YLR069C	MEF1	16.801	-9.3	-28.6571	18.133	-3.402	-16.707	33.5153	10.4703	-14.4077	-20.969	-34.3651	-27.667
YKR054C	DYN1	57.941	19.044	106.641	27.344	5.6658	-2.8544	78.0913	56.0215	18.475	21.1655	-62.5147	-20.6746
YKL118W	YKL118W	7.7295	62.288	51.5735	30.919	-35.082	-19.775	9.80759	-16.6686	23.4054	47.9304	16.9547	32.4426
YJL148W	RPA34	7.5464	54.324	90.1239	36.001	-1.377	34.689	4.4133	0	0	0	0	0
YKL119C	VPH2	12.339	45.566	14.6966	20.204	16.053	-7.8565	-29.4375	15.6584	6.52686	16.769	14.4892	15.6291
YJL147C	YJL147C	12.492	26.63	3.29494	1.2496	-25.108	-6.6611	-20.0376	-5.31755	-27.2236	14.686	38.8636	26.7748
YKL120W	OAC1	-5.1466	18.12	-18.4367	-13.003	-37.061	-25.233	-24.0367	39.7481	-17.6091	-13.5529	2.73613	-5.40837
YJL146W	IDS2	14.517	-9.8673	29.1165	-11.447	-2.2505	-9.6384	-24.2786	38.8088	-16.5105	-14.6728	34.2332	9.78019
YKL121W	YKL121W	18.065	13.616	3.02022	-17.598	-12.658	-27.223	-14.6675	25.7554	-0.598656	-13.5619	43.6397	15.0389
YJL145W	YJL145W	7.5417	12.883	-4.40814	-19.023	9.4405	-12.105	-17.0725	10.1314	-3.55893	3.09951	19.8563	11.4779
YKL123W	YKL123W	9.1066	-19.759	7.72757	-21.94	12.962	36.544	-9.05284	-33.0355	-25.727	0.985992	6.22304	3.60452
YJL144W	YJL144W	21.928	17.784	23.5586	-46.076	13.847	70.704	-7.10351	-35.2317	1.25369	-6.32395	31.1552	12.4156
YKL124W	SSH4	6.4378	-15.384	14.0609	-7.1226	-3.3429	9.1363	-4.93119	59.6292	17.8684	-20.8026	-13.6366	-17.2196
YJL142C	YJL142C	3.0105	-14.095	13.6632	-27.659	24.014	-3.8346	-10.8796	-7.7019	1.24515	-17.6601	-14.0115	-15.8358
YKL126W	YPK1	23.328	30.347	30.2138	34.667	14.567	71.507	115.348	62.2217	34.4961	5.68212	18.9104	12.2963
YJL140W	RPB4	7.7234	-22.173	6.19015	-30.997	-7.5157	36.552	-6.1125	-15.7558	-6.20943	25.0822	3.72291	14.4025
YKL127W	PGM1	-18.884	-13.16	11.5172	-18.258	-10.381	-3.2834	6.19117	18.8809	4.82719	3.26458	-58.0896	-27.4125
YJL139C	YUR1	-3.1818	-26.821	0.546014	-18.425	2.7987	73.081	-14.5918	-12.8167	-0.696124	15.7718	-50.9433	-17.5857
YKL128C	PMU1	4.1442	-19.83	5.53445	-21.762	23.254	-3.0597	-10.9226	-3.57855	15.1698	26.9611	-13.5599	6.70059
YJL138C	TIF2	7.9556	-9.646	-29.8853	-11.047	0.5457	58.484	50.2098	35.7915	1.50973	-4.38298	-48.1616	-26.2723
YKL129C	MYO3	-12.39	7.0968	9.00144	5.3711	-7.341	-6.005	-5.11177	25.5886	-8.09549	-11.0586	-41.223	-26.1408
YJL135W	YJL135W	10.57	-17.375	-10.9891	-11.074	3.6424	75.083	46.8503	7.46308	10.6862	-20.1628	-35.9083	-28.0356
YKL130C	SHE2	8.6553	-22.069	-24.7388	-30.558	7.0529	-5.2656	-0.886425	-2.24825	-6.76745	-25.3246	-36.3706	-30.8476
YJL134W	LCB3	-1.9178	-25.178	-37.043	-12.102	10.9	-52.823	3.61142	24.7551	23.9991	13.8072	-29.2761	-7.73446
YKL131W	YKL131W	23.339	-14.973	43.7089	9.2378	4.0539	-47.208	43.7692	-16.7271	21.3608	-47.5597	-73.9055	-60.7326
YJL133W	MRS3	33.758	-31.464	94.0622	-2.4821	6.7094	-93.509	73.364	31.9964	13.0692	12.0265	-23.0271	-5.5003
YLR027C	AAT2	6.4859	0.96971	-13.8604	14.107	-8.8924	-54.657	24.8781	-9.53614	-1.67434	26.5658	25.3789	25.9724
YKR015C	YKR015C	-8.8122	4.8921	-57.8706	6.6112	6.5362	-6.9314	-17.7174	39.9983	-9.48611	42.1035	32.5904	37.347
YLR028C	ADE16	-3.6476	1.9086	-19.2217	-10.893	-11.068	17.163	-31.8517	-30.5689	-25.7859	-32.6442	8.36011	-12.142
YKR016W	YKR016W	-24.927	3.4493	-11.1912	0.26186	20.782	-18.492	-12.0141	8.36813	-13.5143	-17.8868	17.1081	-0.389314
YLR042C	YLR042C	-43.559	-44.392	-15.9975	3.7915	-29.311	39.974	-26.6987	76.6184	-23.7112	-0.063593	31.6249	15.7807
YKR017C	YKR017C	-36.482	-20.006	-9.86381	5.1899	-8.5903	9.8996	-22.7028	51.1405	-16.3842	-9.83753	17.3888	3.77565
YLR043C	TRX1	0.21469	17.92	2.80941	-29.082	-1.3964	35.862	-31.6072	-23.7483	-10.7726	5.26349	-1.31675	1.97337
YKR018C	YKR018C	-10.89	6.803	2.18643	-44.081	5.3417	-4.1599	-22.5867	44.4529	-6.83341	-10.855	-11.2692	-11.0621
YLR044C	PDC1	-8.5259	6.5523	1.21847	-28.148	7.4806	30.432	-12.235	-16.9637	-2.32762	0.463706	13.0091	6.73641
YKR020W	YKR020W	9.8395	-34.87	1.57944	-7.2063	15.382	38.83	-22.6383	-34.6911	4.08278	3.50654	-16.0803	-6.28687
YLR046C	YLR046C	7.5067	-5.4857	10.7225	-23.013	8.8839	-11.037	-1.33244	-9.78103	-8.88732	1.39362	13.0066	7.2001
YKR021W	YKR021W	-13.472	4.7063	2.00913	-7.1212	3.0562	21.022	-16.1396	-25.9569	10.1808	-6.78936	-0.211975	-3.50067
YLR047C	YLR047C	1.4806	-24.847	7.98632	4.8781	8.9935	31.739	5.53128	-20.3116	11.0986	-15.6901	-11.0202	-13.3551
YKR024C	DBP7	-9.169	0.19226	-6.06205	29.188	16.408	34.034	-0.743549	-7.86697	8.0416	47.2064	79.0908	63.1486
YLR048W	RPS0B	-15.482	-12.285	8.8353	-2.1794	-16.486	93.904	31.7869	57.5695	27.6889	22.4792	7.56909	15.0242
YKR026C	GCN3	-39.064	-5.2885	0.067615	-16.988	-12.646	9.8471	3.60553	-0.37378	7.50213	-10.9184	-5.01585	-7.96715
YLR049C	YLR049C	-15.12	-28.305	-23.433	-18.629	-0.2388	28.541	9.67326	24.8818	11.0204	1.01441	-11.4766	-5.23108
YKR030W	YKR030W	29.75	10.294	-4.37293	-25.009	-15.228	55.957	1.61054	7.91858	-12.1151	17.1752	-18.0568	-0.440768
YLR053C	YLR053C	0.048866	16.401	1.58347	9.3454	4.8059	65.132	-0.932087	20.9216	0.345848	-6.50584	8.85698	1.17557
YKR031C	SPO14	20.593	11.26	-8.84465	-11.997	-27.197	15.825	39.2896	8.44617	3.55215	-12.5172	-58.1377	-35.3274
YLR054C	YLR054C	-11.174	-14.3	24.4116	-16.774	-26.867	-12.004	-1.10619	-3.617	5.45971	-14.3758	-79.1424	-46.7591
YKR032W	YKR032W	1.7455	15.12	100.212	-3.9249	15.846	26.332	10.1682	0	0	0	0	0
YLR055C	SPT8	8.6077	-18.152	50.0567	11.224	5.7177	43.775	8.19529	4.39846	-2.58366	8.70523	29.5717	19.1385
YKR033C	YKR033C	49.208	15.364	90.4283	21.864	3.407	-13.742	86.0347	31.0588	15.5433	-0.505631	-47.3908	-23.9482
YKL101W	HSL1	-6.2327	30.326	-26.9096	18.977	-8.1537	-4.0928	-25.2454	-27.5162	-1.76254	13.9631	-21.6004	-3.81866
YJL162C	YJL162C	28.885	18.672	-42.1065	0.39973	-32.002	-4.8451	11.32	25.8175	-16.6431	-23.4551	15.8354	-3.80981
YKL102C	YKL102C	14.749	8.2915	-6.85846	16.213	-22.133	-31.147	-8.82011	-56.8951	15.8983	-14.8721	2.99848	-5.9368
YJL161W	YJL161W	-6.9119	0.45315	5.13268	9.3683	0.04098	6.6345	-19.2422	10.2119	-11.3492	-9.68087	12.2655	1.29232
YKL103C	LAP4	-40.478	6.2406	-10.4181	-11.963	13.254	-23.042	-21.1636	48.4545	2.52873	-8.63909	37.5869	14.4739
YJL159W	HSP150	-7.4594	-0.82801	16.8395	-27.262	8.542	-54.608	31.043	-40.3057	-16.5657	-9.31084	12.7236	1.70638
YKL105C	YKL105C	-13.24	-21.95	-0.173602	-49.314	-39.871	-45.163	-32.8524	-59.1729	1.25001	-12.3271	27.5244	7.59867
YJL158C	CIS3	4.0289	-12.288	-0.705518	-3.8909	6.5111	-16.223	-12.8289	40.6253	5.58456	2.3894	-3.96839	-0.789494
YKL106W	AAT1	-1.183	-10.516	-11.1129	-24.543	19.428	19.545	-19.9216	-14.9573	6.64582	0.773989	12.8726	6.82328
YJL157C	FAR1	-11.925	-14.988	-9.22563	-18.327	2.1207	-28.503	-26.861	49.0081	23.7982	6.07233	16.4322	11.2523
YKL107W	YKL107W	-20.913	-2.5964	5.30921	-1.3646	-4.7062	37.501	-27.7026	38.0049	18.84	-17.1132	16.0674	-0.522901
YJL155C	FBP26	-21.776	0.86665	8.74983	-37.188	-3.5235	47.387	-24.8601	31.9041	24.5312	-14.8414	-6.82674	-10.834
YKL109W	HAP4	-7.2426	-13.335	26.0369	-3.6132	31.865	84.093	-1.76991	-25.2335	16.8917	6.92107	31.147	19.034
YJL154C	VPS35	5.9782	0.55746	26.81	22.694	48.229	85.119	44.3899	30.4129	6.29526	8.18464	16.6012	12.3929
YKL110C	KTI12	-38.928	1.6707	-6.28575	5.7155	23.966	71.896	-21.8676	5.56673	2.68583	3.37754	30.3619	16.8697
YJL153C	INO1	-18.95	14.269	-0.18477	3.0985	19.881	89.098	-6.45217	23.5059	-1.18523	11.7982	15.5693	13.6837
YKL113C	RAD27	-1.616	-3.3585	11.0484	-21.201	-1.4999	10.288	-2.16555	-31.1995	-6.85343	-22.3113	-6.66891	-14.4901
YJL152W	YJL152W	11.451	-4.0595	-4.13093	-16.777	-4.906	18.973	3.36102	-14.5356	9.12509	6.14906	5.55571	5.85239
YKL114C	APN1	1.596	-19.04	18.714	-28.057	-20.061	28.677	-7.42816	-15.899	22.6358	1.52797	22.3695	11.9487
YJL151C	YJL151C	15.117	-12.539	-22.5576	-11.601	5.0368	19.655	-9.57044	-19.2499	-2.51843	20.3838	-25.8724	-2.74433
YKL116C	PRR1	1.8137	-14.339	-25.5614	-19.828	-14.847	-4.5748	-2.01236	2.97355	-2.73781	-14.1542	-45.2065	-29.6804
YJL150W	YJL150W	15.665	17.12	7.1302	15.347	11.748	-36.93	-2.69493	18.9519	9.66499	7.70456	-39.8171	-16.0563
YKL117W	SBA1	26.804	2.9734	-7.43583	4.9503	-6.0665	-35.975	43.1968	9.06547	-8.50009	20.5936	-54.817	-17.1117
YJL149W	YJL149W	59.4	28.308	96.2984	21.857	3.592	-45.734	42.5298	61.8904	14.6855	21.9342	-17.8022	2.06598
YLR013W	GAT3	16.446	-4.8305	-26.9743	3.9634	19.071	-73.371	47.0739	-29.0233	6.73475	7.97753	20.8616	14.4196
YKL221W	YKL221W	2.6442	10.022	-21.3869	18.664	-29.682	10.021	-5.47884	5.23078	-23.7313	14.6908	-5.68255	4.5041
YLR014C	PPR1	14.549	26.09	-5.52627	-3.5194	-0.116	23.68	-42.0534	-9.73372	9.25259	-10.8203	19.072	4.12584
YKL222C	YKL222C	-5.0125	27.716	-13.342	12.849	-19.966	-16.185	-49.547	43.0936	7.77746	4.5121	19.716	12.114
YLR015W	BRE2	18.049	18.86	12.2209	-8.721	-34.715	-13.849	-2.53585	9.6854	-42.0554	-4.17267	11.3293	3.57831
YKR001C	VPS1	31.202	39.979	-5.92555	4.9291	23.148	2.8538	-23.6272	25.7661	46.7244	2.92373	42.3901	22.6569
YLR016C	YLR016C	36.544	39.609	-10.0698	-16.125	11.828	10.996	7.37514	53.7034	37.5135	-4.0319	31.1057	13.5369
YKR003W	OSH6	21.793	14.359	11.0284	-6.4071	15.35	52.237	-38.1736	2.80974	29.2463	-7.54075	8.05858	0.258916
YLR017W	MEU1	-16.953	13.775	-3.46887	-27.915	4.3943	23.845	-35.7197	38.0374	26.1964	8.53236	4.99668	6.76452
YKR005C	YKR005C	18.913	4.317	3.19116	-20.326	-25.714	-4.5198	-31.1939	37.8038	-32.5031	-0.205293	3.47722	1.63596
YLR018C	POM34	-13.273	8.0269	8.72827	-0.27798	10.583	22.496	-25.5453	-12.134	-16.4508	-2.24774	14.3819	6.06709
YKR006C	MRPL13	1.2288	-2.8954	0.250505	-1.6805	-10.235	59.169	-29.2021	-20.2909	35.0472	-6.2249	6.58905	0.182075
YLR019W	PSR2	-111.7	-13.998	1.83663	0.62743	3.4426	17.311	-39.0062	-10.996	29.6472	-2.06295	6.50603	2.22154
YKR007W	YKR007W	5.4938	27.135	16.0912	26.815	13.781	10.906	20.6887	37.0366	31.1727	-6.68267	17.8541	5.58571
YLR020C	YLR020C	-42.793	-11.899	-6.68906	-9.1431	-16.336	69.363	-22.0939	-13.5359	9.85655	-22.3677	10.7014	-5.83317
YKR009C	FOX2	6.8232	8.2151	6.19496	-17.243	1.0831	32.998	-3.61877	-4.19785	-16.4193	-9.24251	2.81199	-3.21526
YLR021W	YLR021W	10.935	1.3068	14.9243	-8.5467	11.767	20.671	-0.243623	31.0062	23.9138	23.8166	11.1171	17.4669
YKR011C	TOS5	21.041	15.407	20.2187	-31.783	-14.116	-4.3861	2.05126	3.16935	21.4412	25.1296	2.06796	13.5988
YLR023C	YLR023C	20.444	-22.239	-27.5613	-29.427	-16.147	18.727	-16.9473	-9.47113	5.89213	39.8952	11.3021	25.5987
YKR012C	YKR012C	-23.81	-21.02	13.9516	-22.579	3.1273	33.074	2.79127	17.052	-8.02026	9.01887	-10.8248	-0.902986
YLR024C	UBR2	21.911	-15.483	-6.70023	-2.0902	16.398	47.553	-8.54231	21.0641	0.56817	3.14827	8.32808	5.73818
YKR013W	PRY2	19.144	-0.3293	-36.6612	-4.4859	-6.8451	-27.56	-9.81819	35.1757	8.37626	12.8455	28.9531	20.8993
YLR025W	SNF7	14.464	-10.889	37.3715	-13.26	-22.924	0.41318	-13.7587	5.3875	2.01813	-33.1779	-51.6498	-42.4139
YKR014C	YPT52	-27.629	-35.239	95.3201	27.776	17.092	-2.6913	76.8278	5.85121	-1.46645	-9.02792	-32.1947	-20.6113
YKL084W	YKL084W	17.693	-4.1854	-6.00389	-6.4987	-3.2171	-31.747	-18.529	-33.4158	-22.5474	33.9542	13.5258	23.74
YJL179W	PFD1	-1.6421	-6.2745	-1.90353	4.8445	-23.92	18.117	45.976	21.6681	-20.0984	18.9271	44.0607	31.4939
YKL085W	MDH1	-19.281	-3.0824	4.99214	14.513	-0.69326	-8.2108	-2.58151	54.2045	-2.11825	-2.2207	36.9609	17.3701
YJL178C	YJL178C	18.862	37.479	4.04651	4.8413	-30.092	16.599	4.07688	-30.9108	8.0098	34.2498	9.40673	21.8283
YKL086W	YKL086W	1.4306	-8.8699	-7.17227	-16.392	-7.7081	-31.907	-35.5574	4.50737	8.61007	8.54703	15.1293	11.8382
YJL176C	SWI3	-17.65	7.8271	8.42082	-1.5871	-7.039	-28.137	21.001	1.11628	-6.95458	-6.02499	8.7118	1.3434
YKL090W	YKL090W	-50.517	6.9582	-2.67899	4.3539	-21.553	-2.1227	-41.8637	54.4144	25.0862	-9.64465	21.8745	6.11493
YJL172W	CPS1	-19.498	17.097	-3.28598	-23.275	-2.6191	-13.733	-17.5224	48.1711	-21.3891	-9.46414	20.0841	5.30997
YKL091C	YKL091C	-7.3604	30.014	-3.67332	-0.25227	14.991	16.132	-19.8968	12.8097	2.33379	8.09752	20.5449	14.3212
YJL171C	YJL171C	-30.723	15.627	-5.94711	-29.604	-9.8885	6.0924	-24.8047	29.1341	-39.1388	-5.70294	0.31481	-2.69407
YKL092C	BUD2	20.427	9.4696	-0.104106	-25.247	-0.7599	13.323	-25.0681	51.2464	11.9068	-11.0692	6.92219	-2.07348
YJL170C	ASG7	13.235	2.7038	0.949332	-17.53	-7.3869	67.407	-21.234	-20.9155	-36.5643	-4.73284	4.60096	-0.065938
YKL093W	MBR1	-20.932	0.74325	13.3933	-20.268	-14.175	66.818	-23.9846	2.74055	-45.438	-4.5913	10.7621	3.08538
YJL169W	YJL169W	8.8254	-3.9234	1.10989	27.81	20.35	11.829	-17.6912	32.1177	15.4128	11.8579	15.2079	13.5329
YKL094W	YJU3	-87.056	-6.8839	14.672	-17.775	-26.643	59.462	-18.6027	-17.7421	-9.61877	-1.19832	-6.55723	-3.87778
YJL168C	SET2	-88.985	30.792	4.90434	35.542	26.536	60.266	-12.9182	16.1281	-1.46277	16.3717	-10.5743	2.89872
YKL096W	CWP1	-20.099	3.7356	8.57098	-31.201	-22.921	16.861	-15.4785	-33.931	23.4025	8.44111	-20.0046	-5.78176
YJL166W	QCR8	-21.962	1.5409	36.2311	-9.5556	-0.42233	59.979	-5.21606	5.40584	-0.996628	-13.0803	-5.05757	-9.06893
YKL097C	YKL097C	-1.3161	-23.683	-8.0332	-17.389	-6.552	-11.89	-11.216	-2.78001	-4.57308	9.68435	4.57083	7.12759
YJL165C	HAL5	16.501	13.598	-0.449871	-6.5377	26.244	71.212	2.64457	29.6114	28.2984	-1.80037	36.5278	17.3637
YKL098W	YKL098W	39.875	0.096925	40.6812	-14.67	-15.694	41.61	8.42802	14.573	20.3396	-26.432	8.36011	-9.03594
YJL164C	TPK1	23.208	12.249	-23.1966	1.1378	26.514	42.823	0.87642	48.8335	2.41831	0.830386	-5.03187	-2.10074
YKL100C	YKL100C	8.8058	-18.632	52.2602	2.5559	-2.7167	-23.712	53.1019	-3.61106	-7.29027	-23.0312	-41.1355	-32.0834
YJL163C	YJL163C	39.16	39.486	93.7827	63.915	19.201	30.279	64.8514	22.3175	9.98479	15.4232	-55.9873	-20.2821
YLL057C	YLL057C	11.1	-8.8775	60.6253	2.8966	9.146	-34.78	7.1648	-35.9812	10.0837	33.5109	29.2479	31.3794
YKL200C	#N/A	37.368	-2.772	-18.4039	2.7688	-9.0138	14.626	-5.30414	-16.2734	-0.06729	11.8822	-2.22978	4.82623
YLL058W	YLL058W	36.586	-8.3851	-7.709	4.7986	3.6942	-24.052	24.1192	-47.7681	-2.55362	10.2	4.25476	7.2274
YKL205W	LOS1	-20.951	6.0981	-2.19982	21.892	7.5606	8.5381	-22.5222	-23.973	-9.34418	9.02926	20.2798	14.6545
YLL060C	GTT2	-17.401	6.2279	0.412606	-14.862	0.58568	-34.806	-38.9417	-21.6466	9.41897	0.525156	4.87004	2.6976
YKL206C	YKL206C	-21.348	-3.9107	1.53554	-13.69	-13.139	-37.414	-29.8325	-35.6322	-3.32586	-1.06871	14.7772	6.85426
YLL061W	MMP1	14.849	6.9518	11.0388	-30.997	1.3021	-8.35	-20.3408	-7.83674	6.1919	1.04635	10.3362	5.69127
YKL207W	YKL207W	-14.673	-1.4959	-1.5393	-18.409	2.7942	-15.532	-3.92132	-34.5941	-47.114	-4.27233	-10.903	-7.58767
YLL062C	MHT1	12.949	19.228	1.24484	-15.88	-3.5176	27.635	-24.9031	-25.6665	43.7153	1.58513	19.5305	10.5578
YKL208W	CBT1	-68.802	-6.1651	-4.13574	-25.919	-12.251	-18.532	-19.2266	-38.4129	-38.9624	-1.73496	-10.3994	-6.06718
YLL063C	AYT1	7.4361	4.5753	-6.51176	-34.662	6.9315	3.0861	-27.3538	55.6258	-38.056	7.52466	18.5315	13.0281
YKL211C	TRP3	8.5381	37.519	14.2958	33.356	21.861	77.686	-11.2408	26.7657	35.8197	18.1035	17.7647	17.9341
YLR001C	YLR001C	-10.544	-23.301	0.400664	-22.793	1.7654	26.312	-25.956	-11.4822	55.6104	-3.21785	9.08961	2.93588
YKL212W	SAC1	-42.21	5.574	-4.36176	-5.6902	-25.459	-23.843	-23.5751	-27.5759	-10.1961	-14.4455	9.92004	-2.26272
YLR003C	YLR003C	0.98079	-2.7033	-10.3341	1.9821	-1.7901	1.9864	-16.1122	-6.68036	35.7049	-26.6836	-2.9243	-14.8039
YKL213C	DOA1	39.421	13.995	6.97445	-15.55	24.364	22.429	-21.9902	-22.0506	32.3077	2.33636	-11.7286	-4.69612
YLR004C	YLR004C	-21.148	3.3908	9.05977	5.6148	13.027	-0.82571	-23.667	-4.76276	12.0946	0.097956	-8.7396	-4.32082
YKL214C	YKL214C	1.9632	-3.1397	1.15301	8.9062	9.2111	28.953	28.5036	-1.91229	12.8031	11.7806	13.3937	12.5871
YLR006C	SSK1	-18.466	10.501	91.2669	-0.48905	6.2861	46.332	10.6395	0	0	0	0	0
YKL216W	URA1	15.582	15.883	26.6263	-5.4976	-7.338	12.317	-10.0686	6.89286	-7.35623	-7.36788	-12.2035	-9.78571
YLR011W	YLR011W	5.0589	2.7724	-5.63082	-14.129	-9.4044	23.242	-0.757983	-13.2295	18.2075	17.4728	-3.16999	7.15142
YKL217W	JEN1	27.002	18.99	5.4482	11.26	-3.0424	-6.7598	-7.5566	46.018	3.43952	18.3746	-16.41	0.982285
YLR012C	YLR012C	23.555	-7.0824	0.621867	-5.5399	-11.838	-30.224	-4.11428	0.790315	5.71281	-31.0977	-24.5272	-27.8125
YKL218C	SRY1	56.052	-24.569	95.3201	37.065	2.1888	19.139	76.5892	17.938	0.641197	-16.3816	-31.4663	-23.9239
YKL069W	YKL069W	13.413	21.338	92.6709	-8.5234	12.536	-6.519	18.7785	0	0	0	0	0
YJL192C	YJL192C	23.904	18.257	-17.63	23.063	5.1936	-0.2861	-47.8487	6.18603	13.4442	-3.71353	41.0184	18.6524
YKL070W	YKL070W	26.627	-4.0544	-11.16	-15.998	-37.878	-11.04	-31.4755	-35.8168	-1.03329	-5.49049	4.57525	-0.45762
YJL191W	RPS14B	16.874	2.9964	-6.39278	-9.0043	-5.2642	-17.505	-29.3918	-15.9735	-12.6609	-0.834551	8.49033	3.82789
YKL071W	YKL071W	-35.185	3.2165	-5.73708	4.1824	-29.793	12.909	-40.2358	-11.6396	0.876477	10.0195	-2.47358	3.77298
YJL190C	RPS22A	-65.686	-10.903	-0.700708	-3.6076	-10.549	15.909	-16.2282	-25.3832	-14.2357	12.7311	11.6401	12.1856
YKL072W	STB6	-28.825	1.9226	7.68926	-5.5316	-1.1048	15.848	-19.0708	-53.6134	-6.70149	-4.9239	6.76542	0.920763
YJL189W	RPL39	-21.417	3.5345	9.10925	-10.197	-32.276	28.416	-23.8626	15.2604	8.91837	3.40596	26.8999	15.1529
YKL073W	LHS1	6.223	11.083	12.0276	-8.7279	53.299	52.327	-23.8535	-14.91	43.1572	57.5356	48.834	53.1848
YJL188C	BUD19	-37.131	14.392	26.3572	19.064	6.5481	13.445	20.8095	-11.972	-40.6254	13.9681	16.0428	15.0054
YKL074C	MUD2	23.699	10.183	28.9217	0.86559	4.4669	-31.045	-44.6939	-39.2297	16.845	0.403185	9.92488	5.16403
YJL187C	SWE1	12.319	3.2483	103.147	17.012	-11.465	40.591	33.5309	-29.0777	-6.76377	20.811	9.67476	15.2429
YKL075C	YKL075C	-9.3784	6.5523	10.4359	8.3181	8.4413	37.034	-32.2833	-23.4046	23.0445	-4.91961	-12.9067	-8.91316
YJL186W	MNN5	17.895	-2.2796	6.9321	4.5125	7.0114	21.849	-9.99494	-16.5508	-38.1721	-9.70517	11.3245	0.809641
YKL076C	YKL076C	-21.997	4.7979	-21.557	-6.5446	4.4935	20.682	-11.1671	7.6613	-8.15851	-15.8113	24.5061	4.34742
YJL185C	YJL185C	-29.739	22.738	119.639	29.963	31.696	59.866	-1.78287	32.4696	-23.9025	5.35397	-19.0086	-6.82731
YKL077W	YKL077W	4.2956	14.419	18.4017	1.612	8.8707	21.722	-1.38193	-18.9648	-35.1414	0.838795	-4.16941	-1.66531
YJL183W	MNN11	26.79	20.034	5.22622	10.535	6.3764	56.825	-12.9026	-23.6862	15.9313	3.28277	25.2881	14.2854
YKL079W	SMY1	29.368	40.736	13.6664	4.6569	1.5597	-2.6738	-12.8381	5.64895	6.00035	19.6437	11.543	15.5933
YJL181W	YJL181W	-5.979	-16.93	-59.4263	-14.972	-14.171	-9.1884	-24.8633	-14.189	-20.9955	23.0208	-15.0935	3.96364
YKL080W	VMA5	-64.886	20.822	0	12.971	-0.33057	60.219	0	23.9785	2.74031	7.24251	-2.40952	2.41649
YJL182C	YJL182C	6.8756	29.635	-21.7845	22.944	1.4472	-17.952	-8.07744	20.4088	-10.3287	4.23469	-6.27846	-1.02189
YKL081W	TEF4	33.581	-12.618	16.0034	-10.186	20.8	22.81	-12.9924	-8.59037	-1.88592	38.2172	31.2534	34.7353
YJL180C	ATP12	0	0	0	0	0	0	0	0	0	0	0	0
YLL041C	SDH2	16.596	35.15	4.62232	3.5284	-15.901	-18.251	63.7099	-49.0748	-37.0759	54.8156	24.7179	39.7667
YKL178C	STE3	25.796	4.0651	-11.1537	7.8582	-1.7265	-6.58	-2.66046	-35.7765	-23.0465	-11.7466	21.8178	5.03563
YLL042C	APG10	-9.2219	13.42	-5.62446	-6.9015	-18.995	11.469	15.0923	-39.2901	-26.7956	26.455	10.6931	18.5741
YKL179C	YKL179C	-10.658	18.399	-6.53255	-16.08	-17.657	25.767	4.34024	-17.4535	-25.8533	-1.4499	10.3153	4.43272
YLL043W	FPS1	27.392	-0.083745	-12.1391	-19.566	-25.689	35.372	-22.2073	-31.0202	-9.94003	12.4984	11.6401	12.0692
YKL183W	YKL183W	26.644	-16.277	-4.81301	4.1751	-20.534	-6.8204	-18.3425	2.00766	-8.58755	10.2997	2.67987	6.48979
YLL045C	RPL8B	3.2362	13.907	2.10981	-6.6311	-33.447	-26.004	-23.6116	11.1381	6.22709	5.52041	15.4852	10.5028
YKL184W	SPE1	20.404	6.5866	-3.03918	-9.9437	-11.342	8.7243	-29.5079	-22.3979	9.24258	15.7153	18.9473	17.3313
YLL046C	RNP1	8.8955	3.5409	13.1984	13.534	8.0757	11.382	16.8207	-18.084	-21.229	-1.35162	0.072068	-0.639777
YKL185W	ASH1	22.419	11.143	12.7632	26.567	6.7154	25.891	-9.76929	-38.097	16.1528	34.7418	-10.5553	12.0932
YLL047W	YLL047W	8.4779	9.2711	28.147	23.441	-17.895	15.172	-39.722	-15.0306	28.4819	8.80702	-2.16277	3.32212
YKL187C	YKL187C	-0.066504	7.5472	13.1553	18.044	24.065	-10.793	-16.7361	-11.19	-1.66065	-7.735	19.2819	5.77344
YLL051C	FRE6	27.48	-29.912	-6.27613	18.973	13.314	58.096	-31.1788	-24.7639	-21.6637	-10.4153	4.18628	-3.1145
YKL188C	PXA2	-10.925	5.4836	40.8162	4.7562	11.175	-13.367	16.9205	-2.69362	30.3027	-14.8148	20.9606	3.07295
YLL052C	#N/A	-3.564	20.906	46.6033	20.456	16.697	58.914	-10.7733	8.70054	-21.4491	12.3235	18.1135	15.2185
YKL190W	CNB1	-6.947	1.3399	36.6265	-21.719	-14.44	-2.2213	14.0512	-8.05443	-14.4192	31.1417	74.2336	52.6876
YLL053C	AQY2	-12.556	-14.426	13.9188	0.13308	7.7841	72.68	-18.1593	-5.69196	20.759	7.97631	-15.6626	-3.84316
YKL191W	DPH2	-18.867	-2.44	-4.35136	1.0426	-5.5425	50.998	-2.5659	-17.945	-28.6299	-15.8929	-13.3385	-14.6157
YLL054C	YLL054C	0.41557	-4.8814	11.7592	-1.2611	-25.142	-12.264	1.24348	0.353795	-19.3982	0.6994	-6.3678	-2.8342
YKL197C	PEX1	-20.461	2.7076	78.5482	-7.8878	3.3183	25.384	90.6309	-5.10403	8.37626	19.7447	-11.4572	4.14376
YLL055W	YLL055W	-1.7169	4.0981	13.3222	-9.5781	-16.741	11.214	-14.7164	-48.0077	-16.0321	16.1139	-10.1105	3.00169
YKL198C	PTK1	-2.7666	21.929	-25.0303	11.468	-7.6711	-26.944	-11.3848	5.58862	3.76152	21.2994	-11.0191	5.14016
YLL056C	YLL056C	17.846	-9.7236	-16.1604	14.741	-22.367	-30.697	4.60626	-11.8608	-22.0905	7.05007	0.704844	3.87746
YKL199C	YKT9	27.064	18.534	91.4067	47.307	24.665	26.353	61.767	57.8889	6.54541	37.3871	-27.9907	4.69817
YKL053W	YKL053W	59.513	14.49	2.71835	18.547	6.9996	-3.0341	91.6337	-25.1643	-24.4112	49.007	28.0969	38.552
YJL208C	NUC1	2.165	6.9276	-6.4024	10.801	0.083807	-2.4335	82.0845	65.4744	9.58755	6.87506	65.0121	35.9436
YKL054C	VID31	45.779	6.8652	-11.5961	1.4808	-9.8708	-21.283	-9.86385	81.855	-6.95753	-8.17841	48.6125	20.2171
YJL207C	YJL207C	18.335	22.926	-0.099296	5.1558	5.0708	25.65	-26.2585	-32.612	-12.3059	-5.16295	11.6323	3.23468
YKL055C	OAR1	3.5828	-1.3318	0.298438	11.026	-5.8608	14.263	-21.8891	-35.8534	-9.14409	7.60199	2.29427	4.94813
YJL206C	YJL206C	25.149	13.513	3.0666	-0.77648	-4.2133	-7.2328	-19.0251	-15.1785	16.6542	-5.61384	25.8621	10.1241
YKL056C	YKL056C	15.495	15.573	-0.81565	22.373	14.114	48.941	-15.0266	-25.3235	3.12194	16.5822	23.449	20.0156
YJL206C-A	NCE101	17.316	15.41	36.9651	27.208	-4.1319	15.845	27.9209	-32.6646	-5.2371	31.1159	25.3425	28.2292
YKL061W	YKL061W	20.819	-5.8572	13.0643	16.31	28.688	5.242	-21.7692	-4.07123	14.5573	-8.34486	21.3492	6.50218
YJL204C	#N/A	38.548	10.644	8.25872	19.893	3.6083	15.979	-30.3893	-22.2204	4.11503	-8.51421	27.4035	9.44463
YKL062W	MSN4	27.138	23.056	2.21203	19.538	5.2543	49.013	-26.1693	-38.21	-13.9152	1.40676	35.1826	18.2947
YJL201W	ECM25	-27.924	18.99	-0.648738	45.067	-7.4654	49.262	56.2399	10.7034	11.4277	2.01585	-12.8669	-5.42551
YKL063C	YKL063C	37.25	13.202	7.16215	53.572	12.294	84.093	-35.3187	-25.0306	-2.3765	24.8341	18.8691	21.8516
YJL200C	YJL200C	20.95	6.1731	7.46806	40.05	6.5274	5.8221	-18.1696	-18.0402	40.2818	10.8671	25.9291	18.3981
YKL064W	MNR2	35.772	14.822	65.8296	31.045	14.701	48.911	78.3535	21.4504	29.1503	-15.0614	-1.23668	-8.14906
YJL199C	YJL199C	6.7564	6.9619	9.26903	19.274	19.354	29.153	-17.6482	-20.6801	-12.6958	-13.6725	5.38187	-4.14534
YKL065C	YET1	2.4756	-19.338	-12.5592	-4.0141	-16.677	7.9409	-11.3144	-10.9783	-41.8553	-13.3673	-21.2289	-17.2981
YJL198W	YJL198W	7.9229	8.897	24.506	23.085	14.14	54.561	-16.6689	4.3991	-16.714	3.41728	-2.88784	0.264717
YKL066W	YKL066W	-8.1779	-3.5532	47.0074	-8.3426	13.847	-16.057	37.6617	-3.63117	-9.19562	2.89042	-6.42996	-1.76977
YJL197W	UBP12	10.272	-6.2135	-2.07276	10.754	4.0865	2.085	-8.69609	-4.826	-30.3373	16.0951	0.735397	8.41525
YKL067W	YNK1	-16.703	-3.7338	-8.75436	9.1881	-9.7419	19.336	-0.855788	-8.39279	7.06897	6.40064	-15.1061	-4.35275
YJL196C	ELO1	25.572	14.394	17.8259	21.715	8.5227	-3.7564	-12.2389	-20.01	-14.902	17.2861	20.2162	18.7511
YKL068W	NUP100	21.142	-22.193	-14.4784	32.734	1.8321	-14.85	-7.22725	33.8093	-13.4376	9.41671	-11.8753	-1.22927
YJL193W	YJL193W	50.191	30.015	88.192	47.977	9.9126	-24.031	8.66929	51.8431	-0.390763	-3.80478	-6.48285	-5.14381
YLL023C	YLL023C	21.198	25.955	-13.3691	12.606	3.1464	-18.881	77.1701	-9.75383	-29.4354	25.8988	7.51957	16.7092
YKL163W	PIR3	14.018	2.616	26.0632	-11.648	-7.2729	-77.247	-12.0818	17.5163	-8.47786	39.8283	23.3902	31.6092
YLL024C	SSA2	6.3258	-4.6104	23.2799	-11.649	-8.2603	-22.679	12.9409	37.188	-5.59429	34.8421	31.9536	33.3978
YKL164C	PIR1	23.315	-8.3279	-9.38696	12.242	-15.524	-12.215	-31.454	-37.0554	5.13476	-3.24445	29.4916	13.1236
YLL025W	YLL025W	3.2843	10.475	2.99152	4.9236	-3.0276	-40.519	-23.8502	-2.99821	-9.74215	25.795	29.2346	27.5148
YKL166C	TPK3	23.101	3.6058	-19.3159	10.411	-2.9299	-30.154	-9.58546	18.3042	10.608	11.476	29.1366	20.3063
YLL026W	HSP104	19.25	4.5371	14.3437	-10.641	-9.3705	6.2866	-18.6236	85.5856	-10.896	32.1625	31.5316	31.8471
YKL167C	MRP49	-2.5904	3.4264	-9.10897	-16.203	0.34294	-15.721	-24.0803	-6.75549	-6.99978	10.3283	2.97024	6.64926
YLL027W	ISA1	-16.182	2.8285	2.77032	3.219	10.021	-4.7225	-21.2463	25.8648	-9.64174	-7.88006	20.8951	6.50753
YKL168C	KKQ8	-5.9921	3.8386	19.0742	8.9347	-6.6128	25.247	14.3555	-17.8575	2.08482	13.2789	23.1207	18.1998
YLL028W	TPO1	1.021	1.8259	7.16774	4.9972	-9.4356	-4.4933	-7.98818	28.0664	8.34475	11.3597	25.4274	18.3935
YKL169C	YKL169C	34.271	8.4556	-0.352455	9.16	15.181	34.3	93.5309	-12.8711	-1.1552	25.3212	17.6274	21.4743
YLL029W	YLL029W	24.346	3.1923	13.7096	14.939	0.49391	57.864	4.23655	27.4803	-0.344089	11.4141	41.1372	26.2757
YKL170W	MRPL38	28.776	5.4963	-2.16786	7.9571	-4.8158	-15.569	-13.183	-41.2213	-5.50389	19.0338	12.0942	15.564
YLL032C	YLL032C	18.019	-0.45906	-10.5482	15.331	10.89	24.432	-11.2773	14.6351	-33.3113	7.68362	-5.28388	1.19987
YKL171W	YKL171W	-1.8631	3.8195	2.17449	13.157	6.1603	68.676	-19.9065	11.4871	15.6215	7.34354	2.18743	4.76549
YLL033W	YLL033W	13.606	8.5905	8.18286	33.854	24.452	-12.757	-12.8198	23.0031	-5.28009	17.3969	8.27815	12.8375
YKL174C	YKL174C	22.34	4.1503	8.08699	2.4754	26.557	-0.65452	-7.03959	-22.4748	39.3013	7.19788	-2.06374	2.56707
YLL038C	ENT4	28.323	2.948	24.3614	10.428	10.6	30.337	26.7585	29.8569	-26.4792	7.29127	6.24433	6.7678
YKL175W	ZRT3	12.903	-2.5303	12.5212	1.9779	-5.0703	-38.119	-0.099567	-1.79516	-2.44099	3.93083	1.22931	2.58007
YLL039C	UBI4	9.2239	37.054	24.4811	33.958	14.537	17.752	-1.94519	53.8259	47.5025	23.5803	-3.07285	10.2537
YKL176C	LST4	27.855	22.066	3.69035	15.354	22.431	20.5	2.61128	53.3538	-4.76949	27.239	-35.6247	-4.19287
YLL040C	VPS13	9.6242	-32.778	19.7738	25.405	-22.056	-25.07	9.7254	3.64433	-31.9439	28.9569	12.8979	20.9274
YKL177W	YKL177W	53.093	-31.2	102.169	7.2989	3.6823	-31.323	74.3185	-27.218	20.493	42.6116	1.66592	22.1387
YKL037W	YKL037W	0.2763	-34.507	7.09979	26.181	-24.834	-84.934	-58.0875	14.5593	-1.83704	49.9472	55.1656	52.5564
YIL095W	PRK1	-47.593	-27.401	-46.7996	15.587	-18.769	-39.405	-59.1334	-67.6622	-16.8188	18.7284	57.703	38.2157
YKL038W	RGT1	20.24	-26.211	29.0031	-11.16	6.5007	-4.781	-51.8059	-1.77973	160.838	35.5222	40.4924	38.0073
YIL096C	YIL096C	-1.6067	-46.369	-8.69139	25.559	4.1648	-33.642	-35.2837	23.5468	-11.3714	32.8838	25.4687	29.1762
YKL039W	PTM1	-7.9481	-2.6652	2.01068	16.41	6.8115	-52.721	-21.8246	-15.1909	-25.4287	35.9175	54.1453	45.0314
YIL097W	FYV10	-19.471	-32.565	-13.7549	-14.758	-15.083	-3.6053	-11.7089	-8.2348	-20.761	27.8007	39.8723	33.8365
YKL040C	NFU1	-16.539	27.904	-3.9026	14.991	-20.839	-44.37	94.8589	-5.60734	-19.3518	19.4227	44.6193	32.021
YJL218W	YJL218W	-29.876	-10.982	-11.8525	25.053	20.596	2.1345	107.949	-20.7606	6.91335	40.8229	42.6253	41.7241
YKL041W	VPS24	-18.125	33.153	25.2622	29.102	-6.1894	8.9095	62.6069	-28.6211	7.71445	21.2848	39.697	30.4909
YJL217W	YJL217W	4.0367	3.4442	23.2129	-19.657	9.0186	-38.471	63.9349	-14.9555	-6.74521	24.2891	31.1321	27.7106
YKL043W	PHD1	-39.366	-5.8177	-1.36045	41.961	0.38139	-98.106	104.155	-20.1886	-0.521211	27.7032	63.107	45.4051
YJL216C	YJL216C	-40.966	16.375	7.59417	44.409	23.06	-3.6608	49.1369	5.89207	-10.016	18.7174	21.3526	20.035
YKL044W	YKL044W	-12.51	-1.6091	46.4971	18.641	19.892	-50.455	40.6842	-59.6319	15.9012	13.9654	43.2421	28.6037
YJL215C	YJL215C	-8.5516	15.864	50.8747	19.153	32.051	-11.719	98.4636	42.1141	9.14732	35.1007	-2.45272	16.324
YKL046C	YKL046C	-62.891	1.8731	-17.2458	30.147	0.21261	4.3886	-24.6592	33.2592	5.85842	23.7135	-18.8984	2.40754
YJL214W	HXT8	-23.665	-6.3775	6.01456	16.936	8.7181	-14.908	106.811	-30.5216	-10.0253	19.9127	-24.0678	-2.07758
YKL047W	YKL047W	-51.45	-18.669	-52.0283	-35.594	13.446	-57.817	0.429817	-39.6024	6.5276	17.829	-8.64099	4.59399
YJL212C	OPT1	-29.642	-32.012	-10.8285	-11.234	-5.9512	-14.403	3.5201	-32.6392	-5.04923	-0.341777	5.50619	2.58221
YKL048C	ELM1	3.4641	1.247	-50.0556	31.698	43.553	46.451	41.3609	28.0108	26.4049	16.9984	29.2658	23.1321
YJL210W	PEX2	34.969	26.854	-8.2057	-9.2903	3.4944	-19.278	-1.92428	-12.279	1.58717	19.0409	-7.4279	5.80648
YKL050C	YKL050C	1.7841	-10.535	-16.6915	8.1783	-7.4802	-18.933	7.39783	-5.69904	15.2672	33.4038	17.047	25.2254
YJL211C	YJL211C	16.463	-12.057	27.1278	-16.41	9.3206	-106.21	18.9335	-69.6721	14.5473	24.7818	0.274564	12.5282
YKL051W	YKL051W	-39.128	-28.76	-26.8482	35.027	27.599	-19.231	71.5189	-54.1629	-23.0809	14.9437	2.02919	8.48645
YJL209W	CBP1	0	0	0	0	0	0	0	0	0	0	0	0
YMR231W	PEP5	-21.836	18.21	0	-153.66	49.7	0	0	0	0	0	0	0
YMR016C	SOK2	35.929	19.654	0	-81.666	24.214	11.126	0	-11.7918	24.5008	-18.125	4.62552	-6.74975
YMR232W	FUS2	-30.186	7.47	25.7857	-54.179	-4.4477	3.3532	-14.9609	-18.8627	15.1298	-3.47408	22.715	9.62045
YMR017W	SPO20	17.205	24.545	9.31468	-66.642	25.163	1.8154	-18.9518	-18.733	90.2525	-7.32435	65.4279	29.0518
YMR233W	YMR233W	-27.202	10.424	28.3888	-30.842	22.494	12.656	-28.5335	-5.3442	27.6355	-27.4417	51.5913	12.0748
YMR018W	YMR018W	-60.727	-14.836	-14.9691	-4.6226	7.0279	43.997	-27.3508	13.1362	9.70218	-13.1005	-15.9032	-14.5019
YMR234W	RNH1	-21.008	-19.272	-4.32747	-14.299	22.215	6.3129	-17.9166	0.863847	9.70051	11.9129	30.2473	21.0801
YMR019W	STB4	-24.294	37.303	-60.6412	-2.1177	28.558	-18.051	-7.99933	20.8725	64.3499	-35.3916	-14.9384	-25.165
YMR237W	YMR237W	15.034	-10.306	-16.8718	0.9364	21.33	-12.62	11.6071	5.24764	28.3996	-22.4163	-26.6689	-24.5426
YMR020W	FMS1	-7.3975	5.5662	0	-26.337	11.588	-35.799	0	0	0	0	0	0
YMR238W	DFG5	-8.7608	17.286	47.2304	-24.781	0.40159	-9.2106	7.50859	1.17124	40.0694	0.019023	-19.8974	-9.93919
YMR021C	MAC1	-3.7327	3.6857	24.185	-20.84	-13.956	-38.024	-45.7081	-12.8886	26.5634	-81.1089	-16.5144	-48.8117
YMR241W	YHM2	-15.308	-47.597	18.4093	-33.351	-6.7281	-54.115	0.601698	-6.93982	19.7521	-31.1297	-30.2366	-30.6832
YMR022W	UBC7	-30.021	28.772	46.1474	-32.546	14.782	-22.482	-3.44325	-10.2607	-1.66888	-34.9105	-58.7418	-46.8262
YMR242C	RPL20A	-21.125	11.354	-16.3624	-33.471	33.726	35.567	-3.25383	0.933687	25.9169	18.8765	42.9446	30.9106
YMR023C	MSS1	-58.316	-44.387	15.9914	4.8032	5.8491	-68.722	26.7796	-19.0261	-6.72765	-53.8366	-44.9309	-49.3838
YMR243C	ZRC1	-11.415	-13.344	51.6582	-3.444	-4.0156	-50.964	32.2759	6.90228	2.80426	-14.9119	-45.4194	-30.1656
YMR024W	MRPL3	0	0	0	0	0	0	0	0	0	0	0	0
YMR244W	YMR244W	37.446	2.1397	-8.4979	-23.405	7.5553	-13.343	20.3967	15.5125	-12.1065	-10.2445	-36.6775	-23.461
YMR025W	YMR025W	-1.8011	-18.211	8.58858	-6.7162	-2.1101	-30.617	45.5531	1.32312	-6.38276	-26.9229	-56.1158	-41.5194
YMR245W	YMR245W	-14.102	7.1962	-17.0711	-36.843	-8.2803	-11.925	66.0739	-13.7485	-12.0826	-34.8846	-27.7953	-31.34
YMR026C	PEX12	-0.86169	22.557	1.51212	-19.445	-1.2876	6.454	45.7556	1.72666	9.97313	-37.1382	-37.5232	-37.3307
YMR244C-A	YMR244C-A	-15.648	29.652	11.5412	-22.159	-24.788	-75.964	44.2636	22.6142	3.69233	-45.1414	-19.9407	-32.5411
YMR027W	HRT2	-15.418	7.7659	19.1642	-64.848	-15.207	-49.845	19.9806	-16.2217	8.85063	-19.3548	15.7146	-1.82012
YLR352W	YLR352W	-12.885	1.8232	37.5041	-39.857	15.946	40.247	-9.03447	4.55444	-14.1624	36.7797	0	18.3898
YLR221C	YLR221C	-6.5815	2.4394	1.44654	-8.0906	-35.897	42.698	-5.50029	-28.6569	41.8254	-7.52254	61.3469	26.9122
YLR353W	BUD8	-4.3579	-10.36	-10.2347	-46.895	-3.4486	-11.272	-7.48894	17.3961	19.0782	-40.3228	17.6369	-11.343
YLR224W	YLR224W	14.017	17.693	86.6823	-37.69	-13.453	-5.4669	14.1477	-4.66781	-5.68372	-7.43389	14.3499	3.458
YLR354C	TAL1	-5.4863	-5.6899	-19.4643	-73.908	-21.405	-19.013	-29.2855	-8.66534	8.25331	-59.1835	39.8302	-9.67664
YLR225C	YLR225C	14.912	16.25	16.0565	-16.883	-5.5553	5.0356	19.1734	1.31782	5.12655	-24.498	18.585	-2.9565
YLR356W	YLR356W	-8.2851	-7.5305	-6.79204	-58.393	-11.804	-1.0286	14.5775	1.60524	8.88638	9.91696	-0.815484	4.55074
YLR227C	YLR227C	-0.00098511	4.963	1.43372	5.1351	10.315	38.477	52.3536	-11.7495	7.43957	-19.2212	42.9594	11.8691
YLR357W	RSC2	-10.261	-12.247	-19.8339	-10.748	-12.802	16.688	-9.65173	-13.6299	4.89212	-53.0016	-49.7534	-51.3775
YLR228C	ECM22	-2.1755	-9.832	4.19985	23.446	2.3412	21.805	26.8604	-4.87341	11.9396	-17.1928	-42.4334	-29.8131
YLR360W	VPS38	22.412	-19.413	-3.1534	39.837	20.424	38.251	20.7596	-10.6894	0.970125	-21.1129	11.4681	-4.82237
YLR231C	YLR231C	26.05	-9.1527	25.185	42.733	-9.8656	-20.214	33.4855	-12.57	1.37301	-55.5582	-59.2284	-57.3933
YLR362W	STE11	-16.594	25.024	-18.9078	22.56	12.992	-45.36	52.8911	9.78118	-4.26378	-40.6679	-41.572	-41.1199
YLR232W	YLR232W	-19.31	14.709	-15.1417	47.223	10.008	10.609	35.851	-11.6455	-8.51639	-17.2137	-21.1078	-19.1608
YLR363C	NMD4	17.879	-92.966	5.72215	32.119	-0.18759	-10.474	53.6973	-7.6758	-25.5163	-23.2513	-52.1318	-37.6916
YLR233C	EST1	15.882	-6.7722	19.8053	56.565	9.8513	3.8667	57.7694	-17.1908	9.37954	-4.23786	-56.7649	-30.5014
YLR364W	YLR364W	6.599	0.61559	6.22464	24.048	-4.8999	-18.637	45.3789	4.85878	-2.82289	-10.4076	-27.1361	-18.7718
YLR234W	TOP3	48.937	24.276	1.06569	69.435	-11.844	25.988	67.6205	-12.7874	7.0543	18.979	-31.1321	-6.07656
YLR365W	YLR365W	20.956	-115.55	0.236097	9.566	10.946	-2.1082	40.5679	-25.8177	-1.25005	-31.5805	-48.9557	-40.2681
YLR235C	YLR235C	28.105	-68.352	-8.35072	21.809	24.962	22.931	66.1016	-25.1921	5.3836	-3.37895	-29.6105	-16.4947
YLR366W	YLR366W	7.9061	-2.2956	20.8	4.9009	4.0374	13.799	17.8566	-14.2533	6.56281	18.3248	-2.12747	8.09865
YLR236C	YLR236C	12.129	-18.621	44.9122	22.38	1.9407	7.5676	41.1458	-26.7482	14.495	-28.7425	-29.3539	-29.0482
YLR367W	RPS22B	10.931	4.8185	44.033	-34.25	2.7904	15.083	64.9723	-1.49078	16.3531	-41.5915	74.2003	16.3044
YMR266W	RSN1	29.57	-9.2856	66.5462	-46.96	13.457	15.297	56.0356	21.4046	12.9802	-50.8081	30.3074	-10.2503
YMR214W	SCJ1	10.216	14.38	2.22538	-33.158	33	31.945	-15.2966	0.003854	23.6144	-12.4169	18.2628	2.92297
YML001W	YPT7	-8.3572	10.496	70.7971	-9.9212	-16.324	23.708	-2.78555	14.0271	52.0534	-30.7796	17.5048	-6.63744
YMR215W	YMR215W	-22.364	-0.31048	54.4421	-26.185	-7.8999	30.197	-10.7812	-1.70156	17.8406	-37.2333	31.2196	-3.00688
YMR002W	YMR002W	-9.2772	-23.323	-9.73102	-35.923	-18.871	21.19	-5.98366	-8.43129	20.5881	-18.5687	-12.6763	-15.6225
YMR216C	SKY1	-12.615	-14.982	24.4605	-42.022	-20.354	23.739	-16.237	-8.81756	4.81483	-36.4996	-27.8443	-32.1719
YMR003W	YMR003W	-11.953	-7.1108	-14.9617	-33.065	-7.9912	-10.644	-12.4474	1.09224	7.91511	-13.3482	-26.0688	-19.7085
YMR219W	ESC1	-16.859	1.8051	-1.8097	-58.252	-24.776	-16.362	-9.08767	5.01101	0.166927	-1.16246	-24.0902	-12.6263
YMR006C	PLB2	-12.401	-16.098	-24.5729	-32.369	-10.357	-10.234	-43.0463	-4.3998	-1.7571	-14.454	6.80083	-3.82659
YMR221C	YMR221C	1.3278	10.53	-38.4741	-28.737	-26.333	-1.5319	-9.8267	-2.47997	-7.28973	-27.4923	-36.0552	-31.7738
YMR007W	YMR007W	-7.5585	-42.002	-44.6343	7.1306	12.909	-0.3289	40.4739	10.5312	13.3032	13.3533	-2.36662	5.49333
YMR222C	YMR222C	7.2291	-33.677	-24.8608	20.299	-20.114	-0.247	-5.06918	-9.06289	-22.2207	-18.7097	-51.2205	-34.9651
YMR008C	PLB1	6.2334	10.836	-63.4704	19.211	26.306	13.331	-18.3871	-11.9611	0.398397	7.86217	-30.4794	-11.3086
YMR223W	UBP8	3.6789	-20.913	-37.1309	-1.3585	20.751	-8.716	8.63792	-15.1385	6.36581	-39.2437	-25.0614	-32.1526
YMR009W	YMR009W	15.889	10.791	-24.8951	86.095	1.6472	19.26	2.18729	-7.42777	-13.2004	1.81543	-38.1225	-18.1535
YMR224C	MRE11	23.931	16.329	-28.9942	39.537	7.6617	21.802	19.2151	21.2807	14.3505	-15.2454	-16.1543	-15.6999
YMR010W	YMR010W	32.457	16.146	-30.4179	55.225	1.8936	4.8507	23.1115	4.04663	-0.306942	-26.3452	-38.4189	-32.382
YMR225C	MRPL44	26.863	-2.6237	-33.6222	11.781	-5.9191	15.025	33.7146	-17.2559	7.361	-5.70789	-43.5238	-24.6158
YMR011W	HXT2	-5.9159	9.0549	-47.5816	30.513	1.7169	0.13926	35.2598	-1.66512	9.23294	-7.92498	-13.5608	-10.7429
YMR226C	YMR226C	10.631	14.557	6.86083	22.495	10.054	8.6284	36.3616	-25.1752	24.9087	-15.9827	-27.7233	-21.853
YMR012W	CLU1	15.668	4.555	6.52996	-5.1894	-5.3671	-3.992	71.6107	-17.4505	17.8406	-3.95426	-45.1239	-24.5391
YMR228W	MTF1	0	0	0	0	0	0	0	0	0	0	0	0
YMR014W	BUD22	42.63	23.243	10.0708	54.732	9.6576	5.2534	97.83	-15.3134	4.09393	21.416	-26.4648	-2.5244
YMR230W	RPS10B	15.861	-17.999	24.9717	-6.3477	1.9262	21.17	72.7807	-44.8285	17.3201	43.6774	36.0753	39.8763
YMR015C	ERG5	41.53	15.701	37.7025	13.782	10.431	37.235	44.7879	2.57762	18.0061	-50.8028	68.6661	8.93164
YLR333C	RPS25B	-8.6086	-41.038	1.37721	-89.81	-13.72	-9.807	12.3065	0.271979	-5.32661	-8.89666	-7.27209	-8.08437
YLR206W	ENT2	-13.943	-3.4465	59.5366	-57.941	-10.896	16.15	-19.5972	-7.15412	0.003099	3.30642	-8.16685	-2.43021
YLR335W	NUP2	-22.605	-23.628	-14.1989	-41.011	12.965	-9.4912	-5.63408	1.86478	35.8227	-46.1366	1.60913	-22.2638
YLR207W	HRD3	-11.279	13.303	-1.81423	-41.023	11.859	-14.135	-5.02959	-4.5773	-1.71633	-22.2453	-5.18454	-13.7149
YLR337C	#N/A	13.857	41.696	0	79.109	39.782	18.964	0	0	0	0	0	0
YLR209C	PNP1	0.3862	-17.65	2.027	-54.636	-19.272	7.3171	-20.7661	4.75451	-16.4473	19.7892	-1.38145	9.2039
YLR338W	KRE21	15.8	13.446	8.03368	10.471	38.045	37.8	29.3333	46.6658	7.47274	-6.87035	19.5785	6.35409
YLR210W	CLB4	-8.921	-16.119	-4.0259	-61.968	-5.8915	-51.763	-25.4153	-15.4936	-14.9988	23.4608	-35.8429	-6.19102
YLR341W	YLR341W	-15.739	-71.437	5.48085	-48.141	-12.724	7.3712	-17.0163	-15.7728	-11.8607	-55.0011	-38.2019	-46.6015
YLR211C	YLR211C	-4.0247	-64.474	6.72591	13.676	19.392	-27.29	-13.4149	4.72066	-14.5123	-1.0126	-33.7017	-17.3572
YLR342W	FKS1	-9.0834	-11.388	-14.4399	26.431	-2.1704	-6.8108	-12.7824	-9.90043	-7.17168	-16.1007	-36.6609	-26.3808
YLR213C	CRR1	-10.409	5.3208	1.47872	-41.026	16.745	5.3867	0.897145	16.164	-7.1893	-27.9617	9.30396	-9.32886
YLR344W	RPL26A	-10.935	-22.629	12.9888	2.1092	5.4069	16.662	-5.75474	-10.1231	-14.0175	-50.1789	-37.3875	-43.7832
YLR214W	FRE1	-7.2886	37.617	4.0823	60.59	12.823	27.411	37.4641	-12.0429	-19.5409	17.4783	-37.4365	-9.97908
YLR345W	YLR345W	-37.94	-8.3906	18.8813	34.946	-14.045	-10.797	10.1428	-18.8712	-10.0531	2.62363	-67.9443	-32.6603
YLR216C	CPR6	8.9659	7.1265	17.3202	24.644	19.014	-21.579	7.58993	-12.2347	-5.32494	22.4121	-9.37078	6.52066
YLR348C	DIC1	-16.082	26.016	-31.3618	72.69	26.142	21.463	-0.486824	-18.1578	18.7871	-15.0514	-37.261	-26.1562
YLR217W	YLR217W	-5.0385	-18.358	10.745	18.434	-14.17	-17.906	2.02638	-11.5693	23.377	-3.03158	-14.4037	-8.71764
YLR349W	YLR349W	7.4671	41.421	-20.9891	60.191	5.8676	14.939	-7.17933	-9.57317	19.1509	-12.4501	-36.2888	-24.3694
YLR218C	YLR218C	5.3162	-5.7375	0	31.342	-28.058	8.8122	0	-1.9135	8.79392	-4.58907	-33.1994	-18.8942
YLR350W	YLR350W	-17.459	40.047	0	63.061	25.122	79.936	0	0	0	0	0	0
YLR219W	MSC3	-2.9706	58.249	-15.536	78.722	29.86	16.151	88.9737	-29.7142	3.96457	21.6483	-37.7993	-8.07551
YLR351C	NIT3	-13.735	-13.206	15.8956	1.3426	-16.015	-50.482	36.9262	7.72243	13.6527	-23.163	-20.707	-21.935
YLR220W	CCC1	1.1499	2.2172	29.0415	-14.873	-30.2	-22.757	64.5559	-22.0599	-3.96763	-49.0097	-15.0767	-32.0432
YMR193C-A	YMR193C-A	7.4866	-21.121	47.3475	-27.75	37.385	6.1644	-14.4226	16.167	35.7164	-18.564	9.33075	-4.61663
YML013C-A	YML013C-A	-15.342	1.459	16.7966	12.195	25.521	38.14	4.24303	16.4826	44.8686	6.6691	-2.62606	2.02152
YMR195W	ICY1	-6.4992	-14.698	5.24819	-32.974	11.715	-19.261	-21.4918	-11.4593	4.94549	-20.2172	0.998844	-9.60919
YML012W	ERV25	-17.337	-37.334	4.57407	-29.588	6.0674	37.147	-26.558	13.7791	15.0315	18.4602	25.5559	22.0081
YMR196W	YMR196W	-24.041	11.356	-8.44925	-44.039	-12.732	109.67	-17.7691	-6.02928	-3.8672	-47.9739	1.30261	-23.3356
YML011C	YML011C	-19.771	8.3058	3.03607	26.092	58.3	43.025	-7.82436	11.828	-3.68279	-30.1549	-10.7114	-20.4332
YMR198W	CIK1	-0.3218	26.969	63.1229	97.046	22.798	18.799	-25.0122	41.4501	-10.8059	-11.3056	-3.43394	-7.36979
YML010W-A	YML010W-A	-22.291	-13.897	-3.92859	1.1433	5.2328	12.284	-31.6903	-14.8709	-4.04453	-26.3432	-18.8965	-22.6198
YMR199W	CLN1	30.262	27.398	28.3401	92.514	6.5145	44.081	-26.2889	-6.3677	-0.11791	53.6931	18.8851	36.2891
YML009c	MRPL39	-19.528	-10.858	-12.1729	-32.489	-15.892	-16.727	-12.1246	0.804603	-12.7833	-3.63161	-37.8584	-20.745
YMR201C	RAD14	-5.7969	18.7	13.5111	5.7563	12.683	37.586	-7.39437	-0.204566	-20.5222	-2.36788	3.06148	0.346798
YML008C	ERG6	29.451	51.17	0	72.879	110.09	104.77	0	0	0	0	0	0
YMR202W	ERG2	21.701	37.866	52.982	89.871	63.36	87.283	7.02578	-5.3697	9.50723	-23.7743	8.52288	-7.62569
YML007W	YAP1	-5.6708	7.4921	4.57241	3.8303	25.633	16.7	-14.2885	-19.7564	0.297579	1.27601	-9.50375	-4.11387
YMR204C	YMR204C	8.3712	21.495	7.27872	-4.5967	7.0093	-0.20428	46.0242	-17.7434	-9.93671	-20.6506	-2.87536	-11.763
YML006C	GIS4	1.4836	37.87	17.7273	89.871	16.907	28.306	18.3542	-4.70132	10.3273	-5.31338	-33.4183	-19.3658
YMR205C	PFK2	0	42.917	36.2429	27.301	-11.695	-8.4819	0.521664	-10.8334	-1.49708	-8.30951	0.407961	-3.95077
YML005W	YML005W	-22.695	25.68	9.26104	57.54	34.049	22.323	-0.271971	-27.8059	6.72626	29.7376	-6.0718	11.8329
YMR206W	YMR206W	-9.6989	1.7638	-6.13197	29.921	2.6649	-14.057	3.5448	5.25058	12.7911	7.95696	-27.245	-9.64403
YML004C	GLO1	14.288	3.3125	-2.95534	7.2526	1.05	-18.618	31.1877	-9.18984	8.20458	29.4696	-30.3787	-0.454581
YMR207C	HFA1	-4.5756	88.077	19.3218	73.866	35.485	30.432	82.6845	-2.62092	6.25702	-4.23693	3.22224	-0.507345
YML003W	YML003W	17.366	10.163	21.3743	30.394	-0.91425	-4.5381	32.1285	-15.4771	13.4146	18.8895	-34.8411	-7.97578
YMR210W	YMR210W	4.6696	-17.811	28.4181	17.672	-2.076	-32.307	-14.611	-9.23486	7.77186	-40.2224	-24.9616	-32.592
YML002W	YML002W	20.591	32.365	1.88423	124.99	-76.673	10.704	65.9806	-20.9433	-10.4597	-27.6484	-25.6394	-26.6439
YLR319C	BUD6	45.761	50.711	69.7295	6.7917	24.097	1.6015	-27.2971	36.212	-10.9554	8.2525	20.3107	14.2816
YLR189C	UGT51	3.3244	13.384	31.9859	-22.444	32.987	29.93	-24.5561	14.1457	4.43047	-38.3272	34.6708	-1.82818
YLR320W	YLR320W	1.9859	-18.306	0	-38.168	27.315	-25.484	0	0	0	0	0	0
YLR190W	YLR190W	-8.4957	-12.592	23.6396	-38.213	-7.6133	-7.3054	-19.5027	-3.40462	31.9591	-11.9864	-0.58923	-6.28781
YLR322W	YLR322W	40.301	57.887	34.5749	97.046	95.158	79.237	-7.15194	30.4659	21.8555	19.3871	46.6267	33.0069
YLR191W	PEX13	-0.93026	6.9509	5.91401	-43.033	11.039	-17.15	-10.7408	-2.00038	3.95493	25.304	3.83429	14.5691
YLR324W	YLR324W	6.1051	-11.755	-10.5157	-30.29	5.2007	-15.526	-13.1594	17.1647	-2.1713	-13.9906	1.87045	-6.06005
YLR193C	YLR193C	-47.784	14.645	26.5542	16.513	15.559	28.601	-23.3056	0.954124	-22.2807	-7.84843	-14.3095	-11.079
YLR325C	RPL38	-8.474	-11.51	9.39839	-86.477	13.501	15.147	-11.1976	-15.3837	-12.256	-1.28171	10.1903	4.45431
YLR194C	YLR194C	6.7021	8.3728	-7.35436	-13.052	-10.922	23.049	-10.9956	3.04311	-24.2883	-9.84849	-20.3027	-15.0756
YLR326W	YLR326W	21.647	9.9731	-10.9996	84.773	3.3017	-16.908	-4.96194	-5.03963	-4.54232	-15.0417	-66.1365	-40.5891
YLR199C	YLR199C	2.4655	-66.075	-11.9431	8.8248	5.9018	6.0096	-6.65515	-9.28553	-12.3632	4.85188	-15.2107	-5.17941
YLR327C	YLR327C	-15.414	-38.282	-1.32578	-54.808	-6.2709	-23.68	-34.4479	-18.4174	-6.98599	1.60224	-3.66846	-1.03311
YLR200W	YKE2	2.4208	28.048	10.636	-17.244	29.603	47.166	-14.4091	-2.09088	-6.54029	28.3805	-30.9299	-1.27471
YLR328W	YLR328W	-6.5381	8.8676	-5.38155	-20.375	-29.573	12.001	14.1474	-13.1789	-8.72433	-31.1771	-49.8993	-40.5382
YLR201C	YLR201C	0	0	0	0	0	0	0	0	0	0	0	0
YLR329W	REC102	-5.8668	13.162	-6.15342	39.844	6.1527	-0.52896	12.3464	-16.5706	-1.7571	-15.5163	-57.7852	-36.6507
YLR202C	YLR202C	0	0	0	0	0	0	0	0	0	0	0	0
YLR330W	CHS5	36.247	37.724	-1.2507	53.229	11.221	26.933	54.7589	18.7942	18.8657	26.036	-2.19208	11.9219
YLR203C	MSS51	0	0	0	0	0	0	0	0	0	0	0	0
YLR331C	YLR331C	0	0	0	0	0	0	0	0	0	0	0	0
YLR204W	QRI5	0	0	0	0	0	0	0	0	0	0	0	0
YLR332W	MID2	15.265	53.439	19.6436	53.227	32.443	13.557	54.1408	10.1277	6.01758	6.08024	-48.6011	-21.2604
YLR205C	YLR205C	27.749	23.191	21.1857	39.545	-25.656	-27.106	53.4827	-11.152	0.683234	-14.1413	-0.469157	-7.30525
YMR182C	RGM1	53.967	12.896	28.006	-23.367	-5.0805	-3.8851	-38.142	19.1104	8.80318	-7.05234	40.1894	16.5685
YML030W	YML030W	-2.4335	3.4571	-4.542	-30.68	-9.0059	-17.156	-1.64299	29.894	11.7489	-13.9888	0.105077	-6.94188
YMR183C	SSO2	10.21	-7.4659	-14.1086	-54.595	-5.2487	-27.781	-34.9839	3.05168	41.7523	17.4809	5.70584	11.5934
YML029W	YML029W	2.077	-42.644	-6.65426	-50.496	-4.2625	-30.813	-18.4012	-4.66476	-31.0241	5.10097	-27.1684	-11.0337
YMR184W	YMR184W	0	0	0	0	0	0	0	0	0	0	0	0
YML028W	TSA1	22.83	4.1326	-27.2606	31.347	20.392	44.073	-24.7572	6.15289	4.6195	27.5705	18.0412	22.8058
YMR186W	HSC82	-11.84	28.785	12.252	13.604	22.059	13.369	-30.7642	21.0215	21.6131	30.3927	35.1297	32.7612
YML026C	RPS18B	8.1	-24.176	-17.8587	-71.411	-6.9595	12.607	-16.4647	-7.43623	2.69252	40.8135	48.4521	44.6328
YMR187C	YMR187C	-26.462	10.942	22.3957	42.271	7.0404	44.365	-22.795	-17.2813	-1.14756	13.8474	11.3408	12.5941
YML024W	RPS17A	-11.466	-64.483	-15.0654	10.545	3.4954	5.9279	-9.34128	-7.85647	-10.9706	63.1909	39.5856	51.3883
YMR188C	YMR188C	26.615	33.033	4.56622	-0.52669	21.183	-7.2375	-15.2963	21.5009	-29.7533	4.46087	-14.8848	-5.21195
YML020W	YML020W	1.9075	25.861	7.30471	-33.913	2.7673	-75.718	-15.9548	-9.14741	-23.0491	4.78446	-14.9513	-5.0834
YMR189W	GCV2	13.705	35.735	1.35907	39.516	22.184	6.0738	3.90677	16.1556	-13.1471	-18.6011	-4.01192	-11.3065
YML019W	OST6	-20.558	6.863	8.66323	18.495	3.1707	-14.528	-8.71144	-9.82978	-1.66258	52.6905	31.8945	42.2925
YMR190C	SGS1	19.73	19.118	0.297139	21.489	12.808	-9.6774	-4.03451	-7.57717	-4.0273	-6.47695	-25.4843	-15.9806
YML018C	YML018C	-3.564	17.1	-2.38728	39.915	11.012	-42.07	-0.850193	-13.3623	-2.09569	4.24947	-12.7039	-4.22723
YMR191W	YMR191W	14.24	45.551	-6.56391	64.949	13.171	-45.846	31.7251	5.14067	4.95976	15.7352	13.2575	14.4964
YML017W	PSP2	15.141	27.309	0.024882	60.435	33.833	2.1073	4.31067	16.5475	11.1696	5.81377	25.2393	15.5265
YMR192W	YMR192W	-4.6376	0.34698	-2.20205	3.9065	12.081	-27.85	44.2364	16.99	6.5641	-5.87752	-33.3813	-19.6294
YML016C	PPZ1	47.416	37.986	-34.5805	74.081	28.915	6.6501	12.5617	14.9234	3.95493	-10.2822	-3.05354	-6.66788
YMR193W	MRPL24	0	0	0	0	0	0	0	0	0	0	0	0
YML014W	YML014W	10.736	36.035	41.6052	45.51	8.684	29.448	11.4599	3.11058	-1.20594	25.7706	8.32529	17.0479
YMR194W	RPL36A	7.7937	27.855	10.6067	18.925	10.285	-21.019	36.6171	-21.313	13.9707	4.09902	-21.1909	-8.54593
YML013W	YML013W	25.291	29.108	33.8951	21.602	-7.1632	-3.8623	63.4137	-12.7309	-29.9944	-12.8488	-40.3975	-26.6231
YLR303W	MET17	51.369	0.89582	-30.6811	-38.602	5.021	22.059	-31.6379	20.0971	33.7542	-7.44394	56.2559	24.406
YLR176C	RFX1	-16.932	-60.629	-45.9569	-17.258	2.9274	34.536	-18.8848	3.54786	5.72142	-4.50016	8.5339	2.01687
YLR304C	ACO1	0	0	0	0	0	0	0	0	0	0	0	0
YLR177W	YLR177W	-7.2014	-17.241	-15.982	-14.331	-4.116	30.068	-28.0763	-2.16965	0.801284	8.81731	39.3151	24.0662
YLR306W	UBC12	-31.794	-25.994	-26.7936	-25.855	-0.6834	-8.2077	-25.3351	17.6866	-5.02917	20.7244	15.4301	18.0772
YLR178C	TFS1	-2.6967	11.028	0.306649	-6.8647	-18.82	-8.9388	-23.8027	-19.576	-1.34457	-49.6769	1.6184	-24.0292
YLR307W	CDA1	-21.175	16.204	-0.635191	-35.089	-20.444	-43.463	-36.435	-4.43918	-9.0885	1.50532	90.0368	45.771
YLR179C	YLR179C	-3.8689	27.912	0.525715	5.0081	-15.624	-8.9186	-38.6254	-7.00753	-7.37332	-49.4501	-15.4554	-32.4528
YLR308W	CDA2	-1.8409	-16.608	-13.1515	-40.534	-15.761	3.2097	-15.2294	32.1183	-2.95559	46.2068	13.2326	29.7197
YLR180W	SAM1	0.37249	-1.7919	-11.13	22.419	7.0319	20.585	-16.5993	-3.50054	4.21661	-2.38791	11.2078	4.40995
YLR309C	IMH1	7.0078	9.8866	-7.15841	34.397	15.573	2.5415	-7.13927	7.45805	-13.4999	17.8558	23.6687	20.7622
YLR181C	YLR181C	12.648	-8.339	-8.60727	14.48	-2.1202	5.1904	-12.649	8.69866	9.16826	16.645	13.7663	15.2057
YLR311C	YLR311C	-27.82	-11.174	-15.3693	5.4146	-3.718	-53.783	-6.8032	-4.63384	-14.2523	-24.7627	-2.74239	-13.7525
YLR182W	SWI6	51.223	50.799	10.0919	109.13	31.631	66.909	-3.46971	-8.13553	3.58059	70.1118	78.9082	74.51
YLR312C	YLR312C	-17.14	-2.7115	-10.2187	-2.2474	-4.9059	8.5038	-15.8338	-21.3183	-8.07699	19.2587	-15.3122	1.97322
YLR183C	TOS4	-15.536	-10.576	-10.0731	22.789	-2.0038	8.4144	-6.34628	-6.78207	2.07372	-17.4649	-22.7033	-20.0841
YLR312W-A	MRPL15	0	0	0	0	0	0	0	0	0	0	0	0
YLR184W	YLR184W	-35.943	39.899	-16.3715	40.763	10.42	22.435	0.145438	-18.1721	7.1186	24.2723	-1.41188	11.4302
YLR313C	SPH1	-12.883	9.1543	-9.05447	8.5094	-25.46	-16.841	-2.47575	27.8526	7.14509	5.64448	-3.36282	1.14083
YLR185W	RPL37A	-4.73	13.958	-12.1045	77.221	-10.329	-8.955	1.20741	13.0907	2.85801	-2.57545	3.67188	0.548214
YLR315W	YLR315W	32.88	39.206	-25.478	79.864	20.354	39.12	27.8146	-3.72036	16.5795	8.39477	-26.366	-8.98563
YLR187W	YLR187W	9.1902	24.519	4.39459	105.16	-30.89	-40.556	14.8062	3.25988	3.35671	-4.7142	-37.9461	-21.3301
YLR318W	EST2	21.334	32.705	64.6278	67.403	-26.131	32.201	7.17457	-29.9628	-3.12496	12.7968	9.89407	11.3454
YLR188W	MDL1	11.852	16.908	-27.1261	-17.047	-1.7739	13.578	43.2557	15.0023	-4.16335	1.51564	-15.7739	-7.12913
YMR167W	MLH1	17.441	3.6676	48.6891	29.928	18.841	57.367	42.6245	17.7823	16.227	3.56105	55.4775	29.5193
YLR414C	YLR414C	49.137	0.55749	19.6007	37.676	4.4053	5.9128	-49.7258	0.111173	-3.72394	-6.97485	-0.865322	-3.92009
YMR169c	ALD3	-0.13948	-14.081	7.03079	-14.926	-3.2518	3.6098	-33.6672	9.55866	38.534	-35.7792	27.0961	-4.34155
YLR415C	YLR415C	-17.913	-3.9916	-7.30979	8.7795	-9.9996	-37.839	-38.6662	-5.95887	-0.357734	10.2462	27.0416	18.6439
YMR170C	ALD2	-20.789	34.568	4.49732	46.977	11.969	15.549	-23.4269	5.18886	20.0823	9.15735	37.3872	23.2723
YLR416C	YLR416C	-6.497	30.299	0.951462	73.823	45.62	24.822	-26.5847	19.0114	55.4835	22.5175	16.4125	19.465
YMR172C-A	YMR172C-A	-4.5575	-38.089	-10.6304	-1.5591	1.3722	9.0259	-32.9548	19.2906	-19.6013	-6.97426	12.8947	2.96021
YLR417W	VPS36	-31.775	14.164	15.62	19.519	8.9048	11.097	-17.8904	24.9545	-13.6856	51.988	64.3135	58.1508
YMR173W-A	YMR173W-A	-55.699	35.858	0	19.259	-6.157	13.092	0	0	0	0	0	0
YLR418C	CDC73	10.582	11.088	9.86826	60.229	4.2677	37.936	-24.2056	19.0987	-27.1017	7.8701	9.50529	8.68769
YMR174c	PAI3	24.539	21.095	-14.4213	46.889	-11.714	2.1917	-10.7543	13.3194	25.1856	-9.0709	0.885276	-4.09281
YLR421C	RPN13	-28.942	14.768	-10.2645	69.105	-2.4509	-8.8482	-12.675	-2.51924	-6.44911	-13.3425	6.22936	-3.55659
YMR175w	SIP18	-2.8481	-10.306	-10.0087	19.666	-12.535	-78.289	-19.9194	-12.1669	-7.46784	9.55101	10.0204	9.78572
YML037C	YML037C	-4.4004	-34.045	-7.95792	-11.178	-10.152	14.233	-12.4205	24.6189	-8.25676	-0.300985	10.0527	4.87587
YMR176W	ECM5	16.971	27.738	-9.79582	60.767	-3.7692	0.73945	-18.7096	-16.1645	-2.34735	-0.008602	-5.77729	-2.89295
YML035C	AMD1	29.201	10.769	-3.57749	87.039	-4.5822	-18.178	-8.13341	-12.4404	8.54522	9.70794	11.0417	10.3748
YMR177W	MMT1	-37.055	49.612	21.4122	84.773	5.7497	-16.891	55.8341	-9.23475	1.0613	9.76624	28.1191	18.9426
YML034W	SRC1	15.625	-4.8633	-8.7298	21.226	-15.941	12.431	4.82134	-0.150965	2.35393	-6.15344	-53.4558	-29.8046
YMR178W	YMR178W	-5.5655	21.641	-10.0132	30.494	2.6463	-1.065	7.01171	20.8832	-5.2636	-3.22407	41.9991	19.3875
YML035C-A	YML035C-A	-10.086	2.4407	-0.998237	57.081	-33.917	-11.651	18.1119	16.9899	-1.50209	30.3915	-2.56509	13.9132
YMR179W	SPT21	-6.0681	-15.883	-31.0689	42.536	-28.124	-17.26	-2.67654	-12.5791	-4.31214	6.25456	-38.9672	-16.3563
YML033W	#N/A	-11.468	-2.7347	8.35669	9.351	-9.3041	-4.9043	1.40828	-22.8749	6.65862	-5.67404	-37.3136	-21.4938
YMR180C	CTL1	-6.2483	-34.589	22.4923	20.667	-23.518	-17.462	7.25367	-24.1544	-0.411102	10.9943	-44.5164	-16.761
YML032C	RAD52	7.5733	45.442	39.0791	42.881	-31.536	47.578	64.7179	-7.37169	-8.5605	2.18224	4.27941	3.23082
YLR287C	YLR287C	-23.06	-37.157	-1.63641	-25.302	96.007	56.324	10.4521	12.8626	8.99183	22.2227	32.9581	27.5904
YLR151C	PCD1	38.92	-12.847	4.6632	-21.481	-36.508	10.323	13.0857	4.10893	-7.56736	-35.3445	7.29667	-14.0239
YLR287C-A	RPS30A	34.664	-13.65	-3.06759	42.061	-31.072	28.985	-28.0492	-5.42331	-1.15554	29.82	25.0362	27.4281
YLR152C	YLR152C	12.192	9.0173	-14.8116	-37.374	-26.914	-1.1192	-33.6269	1.71244	20.4713	28.662	28.3388	28.5004
YLR288C	MEC3	0	0	0	0	0	0	0	0	0	0	0	0
YLR154C	YLR154C	16.101	-6.1175	-3.64472	36.844	-16.22	-3.8196	-34.8498	29.2906	13.9451	-14.4443	5.57662	-4.43384
YLR289W	GUF1	-17.265	-28.625	-5.61919	-26.954	9.2355	22.228	-21.3704	-1.3803	6.12637	-6.90947	2.77899	-2.06524
YLR164W	YLR164W	10.683	16.519	8.5898	-1.4207	5.413	-48.114	-30.724	-5.42578	-4.97246	-14.5612	3.87861	-5.34128
YLR290C	YLR290C	-14.692	-0.31048	-13.8607	-24.388	12.34	-51.637	-30.0523	8.58593	-5.52825	27.5519	25.2439	26.3979
YLR165C	PUS5	56.334	39.039	-8.79416	65.893	1.8434	5.2131	-18.5083	14.0609	-12.0985	-0.334233	16.9295	8.29765
YLR292C	SEC72	-2.6622	23.528	-10.0929	18.963	20.088	-39.437	-23.8033	-1.00589	3.43695	42.5097	-12.7547	14.8775
YLR168C	YLR168C	-26.857	-12.13	-4.88237	-37.823	4.5408	-40.117	-16.9495	-7.29235	-10.0564	16.8014	16.1614	16.4814
YLR294C	YLR294C	17.582	11.452	-17.9181	26.537	4.1699	-39.709	-25.1335	-10.1989	-11.3348	7.28064	-7.67652	-0.197942
YLR169W	YLR169W	14.063	57.089	4.58601	76.153	-0.62769	20.763	56.5462	13.2574	-15.2475	0.016716	19.2784	9.64756
YLR295C	ATP14	0	0	0	0	0	0	0	0	0	0	0	0
YLR170C	APS1	20.542	27.149	-10.972	10.264	-0.62316	24.599	-11.5204	10.3395	11.6497	0.309359	17.4927	8.90105
YLR296W	YLR296W	3.7382	8.0991	-7.26401	-24.696	1.1383	-49.059	4.36424	-3.46375	2.5728	11.3405	16.635	13.9878
YLR171W	YLR171W	22.575	18.319	0	-4.2789	20.458	-57.243	0	0	0	0	0	0
YLR297W	YLR297W	4.5665	-8.4901	11.9393	-7.6677	-8.0494	-27.514	4.90184	10.238	-21.5439	11.5584	39.8211	25.6897
YLR172C	DPH5	8.9371	-33.633	22.5042	14.25	-6.9068	-51.226	-7.51437	-1.15777	-5.11533	42.315	-15.1534	13.5808
YLR299W	ECM38	4.6927	12.723	-11.0425	28.759	-23.76	-5.916	5.4796	3.37272	-1.42648	-9.21428	4.7124	-2.25094
YLR173W	YLR173W	9.6336	-6.0929	-13.7967	-11.248	-19.487	-26.085	1.98623	-18.0761	-23.312	-3.96577	-37.7069	-20.8363
YLR300W	EXG1	14.969	9.0084	23.1738	13.266	-30.558	-60.817	9.96804	-6.42977	-6.31383	-65.4131	-24.7881	-45.1006
YLR174W	IDP2	-97.994	0.10675	7.03942	36.317	-8.9392	-58.674	67.9292	2.03653	-19.3211	-42.5396	20.7567	-10.8914
YMR153W	NUP53	-6.6244	-29.03	-21.0625	-43.504	2.5565	36.89	56.7613	34.1341	17.1714	5.03261	38.1665	21.5995
YLR399C	BDF1	27.517	5.0652	0	22.351	36.094	48.214	0	53.7391	25.7039	30.3378	47.7827	39.0603
YMR153C-A	YMR153C-A	18.107	-30.461	8.81384	-27.432	-16.54	27.552	-17.2991	0.570791	10.9486	-32.6007	3.04119	-14.7798
YLR400W	YLR400W	21.36	-38.999	-26.6067	0.31019	-17.913	24.06	-34.0434	-7.49818	18.5065	37.0998	0.462429	18.7811
YMR155W	YMR155W	-9.5069	-4.2175	-9.17866	45.801	4.1519	25.518	-44.4175	-4.22489	1.70826	25.0245	16.66	20.8422
YLR401C	YLR401C	17.726	-17.955	-20.4053	-18.188	-18.08	22.298	-22.7817	-5.80664	-17.9382	0.943308	3.74476	2.34403
YMR156C	TPP1	-2.1635	7.0141	-9.73434	-21.85	8.9339	10.546	-34.5405	13.3335	6.88674	-15.3585	16.0672	0.354332
YLR402W	YLR402W	-4.3738	26.367	-23.089	51.544	14.635	-0.99196	-15.2286	-11.8709	6.1108	-30.0621	0.094933	-14.9836
YMR157C	YMR157C	3.6992	-0.18266	-16.2163	-8.9869	-18.572	32.832	-7.20532	11.0866	5.09504	-5.12524	16.1337	5.50422
YLR403W	SFP1	0	0	0	0	0	0	0	0	0	0	0	0
YMR158W-A	YMR158W-A	21.655	-15.612	-19.5386	3.67	10.094	32.29	-15.9413	0.240946	-1.16981	-0.055998	27.1431	13.5436
YLR404W	YLR404W	-12.226	25.913	-6.11217	17.512	1.9377	-14.641	-13.9395	4.52623	6.36414	-16.0136	4.15746	-5.92808
YMR159C	APG16	1.4079	40.98	0	46.54	-3.1745	-35.817	0	0	0	0	0	0
YLR405W	YLR405W	17.926	17.998	-6.28833	6.404	2.7673	-62.05	-12.6221	17.7991	-2.49728	8.22812	26.7562	17.4922
YMR161W	HLJ1	-4.4601	-4.7574	-10.2216	18.681	18.285	31.857	3.55794	9.48531	13.3503	16.1736	10.9068	13.5402
YLR407W	YLR407W	-21.502	-16.131	-8.07138	-2.9405	-11.683	-4.8553	7.56282	-0.021421	-0.708541	21.9213	12.6223	17.2718
YMR162C	YMR162C	-4.9491	-5.2016	-7.01443	39.963	-19.691	-31.966	-1.97869	1.99703	-5.32494	15.3922	-17.8393	-1.22354
YLR408C	YLR408C	-0.30809	-23.391	1.44157	38.218	-2.5989	-3.2559	-8.12008	-1.28167	-3.75674	-20.9112	-3.61487	-12.263
YMR163C	YMR163C	15.987	42.41	-3.30025	52.753	-5.4253	0.15184	5.78883	19.8122	-3.39461	39.0692	-46.6187	-3.77473
YLR410W	VIP1	20.466	-9.3359	-17.2093	28.233	1.1719	-14.455	10.8423	3.13574	2.14933	9.04313	17.6941	13.3686
YMR164C	MSS11	21.18	27.156	-15.7109	91.004	-7.5421	0.5784	15.9222	13.59	-4.94688	63.1596	-16.8504	23.1546
YLR412W	YLR412W	22.915	3.793	-12.7872	31.89	-14.277	-52.64	-8.14673	16.9449	-1.93816	19.2066	-5.94897	6.62882
YMR166C	YMR166C	58.542	50.042	-14.3917	27.754	-4.3509	22.813	38.4997	31.5204	31.6448	13.5264	15.432	14.4792
YLR413W	YLR413W	33.943	10.48	5.5064	18.98	-8.3064	-40.854	72.9685	-8.8627	-23.257	-16.8852	-3.56779	-10.2265
YLR269C	YLR269C	-23.158	-48.902	0	-47.481	6.5035	43.132	0	36.35	10.5806	-17.57	35.3218	8.87589
YLR134W	PDC5	17.966	-13.154	15.8367	42.353	38.335	33.716	-16.2107	14.6758	5.09003	7.22788	-29.6336	-11.2029
YLR270W	YLR270W	0	0	0	0	0	0	0	0	0	0	0	0
YLR135W	SLX4	12.421	-39.234	-30.4863	-30.723	16.366	-15.588	-41.9989	4.39939	-21.149	23.4785	25.025	24.2518
YLR271W	YLR271W	10.556	11.603	-18.3162	8.4351	18.89	29.196	-42.2809	-3.04927	9.8484	-64.7256	11.5605	-26.5825
YLR136C	TIS11	1.8933	-5.3903	-5.28667	46.2	-5.2718	2.1275	-43.9205	8.3238	4.77536	38.6017	9.30583	23.9538
YLR273C	PIG1	-14.104	17.181	0	-9.3169	12.938	10.117	0	1.85902	30.2619	40.07	-18.7626	10.6537
YLR137W	YLR137W	-11.224	18.348	-5.00778	-7.147	-10.698	-33.935	-30.0521	-3.64419	12.0875	5.51405	31.7486	18.6313
YLR278C	YLR278C	-19.928	-5.7726	-18.2857	0.81879	15.455	-20.526	-30.684	-4.49843	22.9137	12.4258	-43.2099	-15.392
YLR138W	NHA1	11.87	10.866	43.1077	8.8655	-33.742	-12.167	-15.0938	-6.58188	-7.06791	45.4987	58.9205	52.2096
YLR279W	YLR279W	-14.56	17.123	4.07943	29.94	-12.537	-31.824	-21.7878	3.19545	-10.1951	-9.43336	17.9793	4.27298
YLR139C	SLS1	0	0	0	0	0	0	0	0	0	0	0	0
YLR280C	YLR280C	14.73	10.403	-11.0042	38.909	10.551	8.8159	-12.5281	-9.53638	3.7457	-8.92428	-4.78198	-6.85313
YLR142W	PUT1	0.56008	-13.664	-3.93887	1.9086	-13.881	0.45266	-12.0847	-10.901	1.34151	-10.5437	13.2077	1.33203
YLR281C	YLR281C	-35.787	-11.63	-14.9407	6.6334	-21.843	-50.425	-2.0726	-12.4855	-15.4601	7.52119	-14.1193	-3.29907
YLR143W	YLR143W	-12.995	-13.838	-7.26114	11.284	4.0771	40.127	-7.62264	-6.65523	-8.03918	-3.67219	15.215	5.7714
YLR282C	YLR282C	-33.877	-13.184	-20.7333	41.194	-10.42	-30.786	3.0208	-2.48268	-10.9458	9.82865	-15.6344	-2.90289
YLR144C	ACF2	-13.269	-22.072	13.9059	25.992	-13.801	-12.319	-1.09132	5.27879	-7.24267	5.44629	-0.434095	2.5061
YLR283W	YLR283W	2.5456	-15.698	17.519	-9.2735	-7.0974	-9.7202	0.359545	-1.18023	-3.7143	-19.84	-0.258671	-10.0494
YLR148W	PEP3	0	0	0	0	0	0	0	0	0	0	0	0
YLR284C	ECI1	9.173	-4.8917	21.9237	10.154	-22.067	-37.57	-14.5033	1.10635	-15.15	16.4525	-23.85	-3.69876
YLR149C	YLR149C	22.547	17.885	-46.5163	57.445	-1.1375	15.931	30.1546	-16.4072	-8.54327	24.8723	4.46035	14.6663
YLR285W	YLR285W	22.822	-29.052	-28.0346	12.42	-13.899	-11.068	-19.7579	9.11844	-0.395158	-38.1401	12.8957	-12.6222
YLR150W	STM1	20.943	38.737	-25.0556	9.956	10.867	-3.2622	-12.0838	-13.4722	-16.3734	-50.1303	-11.1343	-30.6323
YMR042W	ARG80	-12.878	-53.078	-38.4139	0.80939	20.245	60.87	51.2783	5.49026	1.90822	15.8957	20.174	18.0349
YLR385C	YLR385C	4.6762	-42.45	2.60623	-4.5507	10.179	33.708	-47.7914	0.488978	-10.8563	6.55659	55.7914	31.174
YMR044W	IOC4	-1.7507	-9.7985	3.19078	-13.312	25.616	5.768	-3.81985	-15.9306	2.55685	6.81222	14.3461	10.5792
YLR386W	YLR386W	35.914	41.556	0.616062	89.91	60.725	94.857	-12.0978	-5.6262	4.98496	44.8448	51.7464	48.2956
YMR140W	YMR140W	18.195	24.743	-1.59395	34.538	21.74	-16.728	-49.8737	-9.28835	-6.06346	19.365	23.0363	21.2006
YLR387C	YLR387C	5.6329	-38.464	-1.47596	-29.196	-14.211	4.2026	-32.0009	-5.01988	8.3369	45.1407	2.50477	23.8227
YMR141C	YMR141C	3.89	8.2747	-23.9739	-5.7007	11.852	-14.583	-44.7808	12.8823	8.13231	12.972	-6.92863	3.02168
YLR388W	RPS29A	-3.5092	-8.716	-21.4363	25.138	26.858	9.1078	-32.242	1.84233	6.4683	72.0989	25.5994	48.8491
YMR143W	RPS16A	-21.217	14.086	40.2767	47.956	-7.1522	45.102	-31.1659	-26.6695	-10.9424	29.6186	38.991	34.3048
YLR389C	STE23	-12.181	-11.255	-18.8904	-16.549	-25.429	-27.884	-7.91855	-6.78207	13.7893	13.6198	8.59024	11.105
YMR144W	YMR144W	-3.5698	32.524	0	57.774	7.6723	16.059	0	0	0	0	0	0
YLR390W	ECM19	2.1606	-20.052	9.49659	-8.0023	10.101	-12.339	-10.8204	-0.359615	-5.4745	30.6179	-25.2193	2.69927
YMR145C	YMR145C	4.7626	0.23078	-7.93194	62.196	9.9828	13.676	-1.96471	14.2075	-9.41706	16.3774	-6.85112	4.76313
YLR391W	#N/A	-1.1674	-7.8985	-70.7503	97.423	-13.55	21.414	30.6244	5.80047	-6.43188	31.1263	34.1298	32.6281
YMR147W	YMR147W	7.4136	-19.042	15.6856	26.567	0.42666	-43.51	-4.93334	-8.90784	-8.12572	32.5511	-1.79415	15.3785
YLR392C	YLR392C	-11.903	3.1303	-68.1281	30.346	-18.96	-1.3318	-17.4063	10.5029	2.29259	16.9812	7.30781	12.1445
YMR148W	YMR148W	12.31	-45.513	-17.0237	-3.7149	-17.263	9.3356	8.19443	7.03792	-1.86885	54.6885	32.2869	43.4877
YLR393W	ATP10	1.9146	3.5554	-18.8236	-15.966	-25.296	17.445	1.36831	-13.6866	-6.8835	-62.8892	2.74393	-30.0726
YMR151W	YIM2	0	0	0	0	0	0	0	0	0	0	0	0
YLR395C	COX8	12.36	13.415	-31.7099	48.691	-10.428	-33.903	13.8784	-1.65948	-23.2822	25.2348	-0.693536	12.2706
YMR150C	IMP1	0	0	0	0	0	0	0	0	0	0	0	0
YLR396C	VPS33	0	0	0	0	0	0	0	0	0	0	0	0
YMR152W	YIM1	32.798	31.618	-20.7403	76.466	-7.8758	-50.263	18.1924	0.294318	-8.24081	11.317	31.5824	21.4497
YLR398C	SKI2	11.358	-22.474	22.6053	36.288	0.19581	22.91	79.3386	2.36919	-17.3257	-19.6666	6.96435	-6.35115
YLR255C	YLR255C	-10.522	-33.137	4.76715	-44.641	-23.531	27.948	-28.4124	-1.50713	-3.81216	17.8957	9.31785	13.6068
YLR121C	YPS3	-2.2994	-10.511	-6.56512	-42.737	0.42666	-3.8675	10.2769	-10.0833	-10.5698	-3.6016	44.9675	20.683
YLR257W	YLR257W	3.855	-3.5097	-17.5105	-37.94	10.634	15.532	-12.2728	31.916	13.8002	8.9751	0.001653	4.48838
YLR122C	YLR122C	21.377	22.31	-1.99039	35.143	49.442	42.952	-36.1665	-14.5293	17.1933	0.484535	24.557	12.5208
YLR258W	GSY2	6.6582	27.169	-6.09525	39.54	-28.147	-12.315	-26.773	9.06507	-9.68801	45.8085	62.454	54.1312
YLR123C	YLR123C	-12.739	8.3342	-22.7655	-11.91	52.078	-13.091	-40.3192	-5.48514	12.111	50.4979	7.97996	29.2389
YLR260W	LCB5	0	0	0	0	0	0	0	0	0	0	0	0
YLR124W	YLR124W	-22.69	24.847	39.0202	24.173	26.874	23.928	-29.8091	7.14242	-0.009503	8.22343	18.8435	13.5335
YLR261C	YLR261C	10.817	12.62	46.557	6.2605	-55.211	20.757	-12.286	-6.09699	-6.32939	77.6392	37.2459	57.4426
YLR125W	YLR125W	-7.2266	-18.639	-20.8005	24.388	-17.163	0.52811	-17.3523	-13.1226	14.5862	-46.3813	-20.1744	-33.2778
YLR262C	YPT6	13.064	19.78	30.933	5.1707	-23.967	-21.247	-21.075	13.0909	-9.6439	74.5556	2.08557	38.3206
YLR420W	URA4	-4.0176	16.739	0	37.934	-13.875	18.503	0	0	0	0	0	0
YLR263W	RED1	-15.577	9.0265	-0.209444	-10.124	-18.705	-32.374	-12.8098	-1.09266	-6.97043	48.3877	13.6749	31.0313
YLR451W	LEU3	6.9977	12.562	0.646583	51.7	-32.348	-28.635	-4.34338	-8.31021	-2.77248	-13.8419	29.7109	7.9345
YLR264W	RPS28B	-24.294	-8.4279	9.65704	-8.2724	-21.088	12.29	2.77912	-9.20677	-15.2992	29.1443	18.8999	24.0221
YLR126C	YLR126C	10.652	17.858	0	71.368	-9.3598	-35.199	0	0	0	0	0	0
YLR265C	NEJ1	-10.23	-2.2426	22.071	-12.053	-22.148	-1.3821	0.494365	-9.70283	-20.8133	45.343	-17.145	14.099
YLR128W	YLR128W	-0.8121	-16.014	2.38507	-10.313	-16.283	-23.192	7.60325	9.84866	-9.10998	2.64511	-9.78348	-3.56919
YLR266C	YLR266C	7.3207	9.6361	-40.8174	23.592	-20.754	-35.018	25.0188	15.7015	-18.0848	36.8124	-2.90855	16.9519
YLR130C	ZRT2	13.17	-17.56	6.26301	-12.918	1.0615	-30.324	-0.889417	11.9914	-12.6858	11.6385	-5.74399	2.94727
YLR267W	BOP2	29.287	30.41	11.8382	5.0655	30.06	-34.854	13.57	2.96141	-10.9067	49.6367	17.3312	33.4839
YLR131C	ACE2	33.669	29.374	10.5469	58.907	-9.5053	3.2715	68.2917	8.93553	-0.871987	-4.21016	44.7248	20.2573
YLR268W	SEC22	54.331	35.748	34.2796	32.688	-5.7445	-28.094	2.96807	3.35309	10.6155	9.57633	11.2513	10.4138
YLR133W	CKI1	-11.791	0.89339	11.8671	-9.8775	-37.082	-19.705	51.0775	-11.0477	-20.8054	3.24514	18.2868	10.766
YMR029C	YMR029C	9.4902	-42.853	22.4011	-26.155	-8.9748	49.345	-41.2595	2.57502	-8.62055	15.0721	34.1021	24.5871
YLR368W	YLR368W	-30.379	-11.028	0	-0.64594	3.0774	-16.687	0	-2.50243	-14.2414	18.4172	19.3957	18.9064
YMR030W	YMR030W	3.4001	-23.376	-12.8903	-2.3213	8.5415	24.869	22.7741	-13.007	-34.3697	8.23255	18.2905	13.2615
YLR369W	SSQ1	0	0	0	0	0	0	0	0	0	0	0	0
YMR031W-A	YMR031W-A	16.683	26.154	2.42919	18.874	22.289	16.69	-24.7164	3.64062	-5.91686	-24.0177	13.373	-5.32236
YLR371W	ROM2	-44.608	-28.29	-16.7555	11.342	-18.316	1.8318	-30.2939	1.05557	-12.7047	-53.6146	31.0423	-11.2862
YMR031C	YMR031C	17.206	22.972	-4.86092	26.78	42.344	35.932	-45.3184	-6.32256	-15.7357	-29.16	36.354	3.59701
YLR372W	SUR4	31.757	14.858	11.6418	20.454	39.118	49.005	13.7585	17.2014	-22.2963	110.369	92.033	101.201
YMR032W	HOF1	41.394	7.226	13.1612	52.299	2.2899	25.296	-17.4179	-13.6337	7.21941	-3.82972	58.0896	27.1299
YLR373C	VID22	-19.668	3.4068	-22.6496	37.551	-2.5829	-19.995	-3.32203	11.98	-9.7019	2.2841	42.4285	22.3563
YMR034C	YMR034C	-32.398	-54.104	-20.992	14.444	-21.565	-8.4983	-5.37898	10.751	-13.6289	2.94985	0.065383	1.50762
YLR374C	YLR374C	-18.289	15.589	-3.52839	47.204	-27.107	-6.3981	-3.02686	0.294204	-12.7425	4.61159	24.2615	14.4365
YMR035W	IMP2	0.051668	-20.134	-18.7774	0.77344	-26.751	-12.314	-10.4586	-6.76796	-7.12925	30.7612	-16.4876	7.13682
YLR375W	STP3	-12.444	-8.4836	3.42345	-7.9257	-16.434	7.399	-9.89425	-9.64934	-20.0009	-48.7088	-21.1374	-34.9231
YMR036C	MIH1	-20.683	-19.758	-2.79776	-3.9252	-32.93	-27.431	-11.5606	-8.19455	-26.9051	12.112	-8.622	1.74499
YLR376C	YLR376C	10.322	-18.528	16.4117	-21.634	-8.1152	10.042	-2.14034	-11.2423	-23.2255	52.2126	-2.47831	24.8672
YMR038C	LYS7	21.92	10.124	0	69.102	9.4438	56.241	0	0	0	0	0	0
YLR377C	FBP1	-19.061	-26.515	-9.27188	-0.077531	-6.7527	-9.7655	0.789438	-15.9645	-19.6514	-43.5836	14.3212	-14.6312
YMR039C	TSP1	4.8945	-16.499	-1.87948	29.65	7.6342	-12.614	22.4947	-7.75773	-7.87535	40.1763	-1.98247	19.0969
YLR380W	CSR1	31.522	-2.5772	1.35288	87.039	5.3518	20.927	-8.42895	-0.106285	-6.46171	18.6009	15.9407	17.2708
YMR040W	YMR040W	1.7071	-37.344	-17.8125	10.223	3.5717	-24.441	3.54527	7.53692	-7.74007	45.2626	12.4811	28.8718
YLR381W	YLR381W	3.5651	-25.994	15.1435	5.1136	4.606	-42.882	-3.67114	3.53635	-14.7657	54.0732	-17.7654	18.1539
YMR041C	YMR041C	8.1924	-25.483	16.6968	18.301	16.855	-11.942	6.60902	17.0241	-13.0353	2.29442	37.8701	20.0823
YLR384C	IKI3	29.112	50.387	0	18.392	-13.38	1.4544	0	0	0	0	0	0
YLR239C	YLR239C	-50.332	16.226	12.6629	-17.282	-25.955	6.1406	-61.0544	20.8751	2.34429	26.648	41.0555	33.8518
YLR102C	APC9	-7.6785	-70.724	-13.2121	-85.092	8.7934	10.466	-57.9244	9.5784	-21.1632	4.89775	-1.77199	1.56288
YLR240W	VPS34	0	0	0	0	0	0	0	0	0	0	0	0
YLR104W	YLR104W	-34.964	-47.632	-3.30844	-20.154	22.035	14.145	-27.2444	-6.27438	2.91434	-7.9745	-18.8042	-13.3893
YLR241W	YLR241W	-8.5856	-76.318	6.39549	-12.641	-8.0259	6.8704	-27.0827	8.85089	-30.4935	-15.1174	18.9193	1.90096
YLR107W	REX3	7.9791	-61.932	-13.3792	-18.749	10.977	-3.0935	-52.7364	14.6615	-21.0103	26.4446	8.94572	17.6952
YLR242C	ARV1	-33.58	-76.382	27.572	24.333	17.811	27.173	-17.877	53.697	-39.9372	50.2341	34.6552	42.4446
YLR108C	YLR108C	-103.52	-47.134	-13.9658	-11.723	-26.135	13.721	-31.3826	12.6147	-18.8704	0.313194	9.6419	4.97755
YLR244C	MAP1	51.106	27.215	0	24.863	0.0051278	60.346	0	0	0	0	0	0
YLR109W	AHP1	-1.5047	-26.711	-3.34559	21.577	-27.555	24.611	-12.9848	8.48166	-10.2972	-13.2477	5.75017	-3.74878
YLR247C	YLR247C	-1.8286	-49.357	-19.7968	-15.698	20.178	101.45	-39.1504	6.01183	-25.3323	-15.9203	17.2555	0.66759
YLR111W	YLR111W	-7.3364	9.3727	0	63.816	20.201	56.889	0	0	0	0	0	0
YLR248W	RCK2	-13.485	-41.131	-36.1671	-4.6706	-2.7661	-19.466	1.87805	-7.41637	-17.7147	-7.74716	-3.42655	-5.58685
YLR112W	YLR112W	0.87024	-38.301	-54.5861	4.1266	5.7261	21.458	10.9086	3.62087	-18.7461	16.2443	20.9838	18.6141
YLR250W	SSP120	-22.736	-6.2531	-5.02757	-7.0078	-2.3435	-2.4719	-2.57051	-3.76832	-27.694	-26.0979	-4.32032	-15.2091
YLR113W	HOG1	-24.929	-21.693	0	46.445	-4.8808	4.1699	0	0	0	0	0	0
YLR251W	YLR251W	-20.651	-18.289	-20.3789	-2.8353	-8.0479	-3.8108	1.39356	-2.37571	-22.5659	-20.1654	-14.0455	-17.1054
YLR114C	EFR4	-41.538	-25.158	2.30136	13.6	-8.7967	22.87	7.07814	-8.3637	-5.91223	-16.2224	6.91352	-4.65443
YLR252W	YLR252W	26.533	-17.872	0	81.186	-16.087	10.529	0	0	0	0	0	0
YLR118C	YLR118C	-117.08	-45.015	12.0041	14.021	-10.948	19.443	19.4547	14.8867	-21.3691	39.2126	-13.6383	12.7872
YLR253W	YLR253W	-23.209	-14.989	-9.95794	2.5973	-21.582	-11.08	15.3159	12.6259	-32.4159	36.944	-3.68599	16.629
YLR119W	SRN2	-17.915	7.9531	9.59313	76.277	-24.251	26.499	16.2977	18.2842	-22.3421	19.5199	18.4207	18.9703
YLR254C	YLR254C	-66.923	-19.027	-56.323	-18.192	-24.089	-18.552	10.7336	3.3532	-38.1959	22.8075	-25.8102	-1.50138
YLR120C	YPS1	-16.922	19.66	29.7181	-24.793	-13.626	-9.3124	10.1289	-0.464227	-16.2066	-6.59126	-24.8989	-15.7451
YOR245C	YOR245C	26.762	-53.961	-20.4781	-116.1	-20.252	117.71	-31.9584	-1.48911	62.615	4.75218	-53.8567	-24.5523
YOR109W	INP53	-43.144	-47.247	15.1754	-7.2654	-10.205	-135.68	-5.98488	2.78084	5.19358	-22.3102	-15.3719	-18.841
YOR246C	YOR246C	0	0	28.8079	0	0	0	-16.2153	-11.5842	16.4288	8.78618	12.2386	10.5124
YOR111W	YOR111W	-30.572	-1.5591	-1.92257	38.222	13.012	-80.205	0.493959	-26.7295	19.0202	12.1609	-54.3224	-21.0807
YOR247W	SRL1	0	0	-37.975	0	0	0	-12.9876	-3.01887	0.945912	-16.4546	-32.7903	-24.6224
YOR112W	YOR112W	-5.1212	-27.395	-10.3684	17.052	-9.7118	47.475	-22.1166	21.86	-14.7192	3.46579	-24.8061	-10.6702
YOR251C	YOR251C	-30.328	-14.078	-7.28026	41.498	22.99	55.221	-16.7186	-2.13903	-0.696827	49.0296	47.5386	48.2841
YOR113W	AZF1	-9.6897	-30.011	-6.29798	21.8	7.0261	4.0078	-22.662	11.2117	-44.879	8.08728	-1.35824	3.36452
YOR252W	YOR252W	-2.4096	-41.744	-4.20881	9.966	-10.727	-15.154	20.6484	28.6524	9.34031	-34.1949	-47.5956	-40.8953
YOR114W	YOR114W	-7.3033	-0.2856	-5.35997	18.828	-0.60463	38.075	-16.6936	-14.2946	-21.9967	-38.2894	0.847659	-18.7209
YOR253W	YOR253W	8.5014	-52.937	32.8748	15.67	5.9347	61.27	-21.5581	-19.612	-35.5261	-7.02656	-3.72164	-5.3741
YOR115C	TRS33	21.209	-53.534	24.8585	-10.051	-11.761	-17.698	-8.39936	-33.1376	-8.15555	-37.8042	-13.9245	-25.8644
YOR255W	YOR255W	-24.171	-2.4749	12.9267	19.091	34.641	20.015	-43.7966	-28.0833	3.12131	-10.9366	-12.9552	-11.9459
YOR118W	YOR118W	11.211	20.163	27.4403	52.184	32.735	45.829	-6.25963	21.0624	5.47256	-45.7577	-0.824088	-23.2909
YOR258W	YOR258W	-20.099	-14.1	0.225454	32.291	15.394	15.247	-50.7572	-22.1679	-9.86979	-24.7952	-32.3932	-28.5942
YOR120W	GCY1	-51.341	-54.132	35.1774	38.959	-0.31144	65.652	17.332	12.8961	4.88298	-25.1234	-32.9907	-29.057
YOR263C	YOR263C	0.53706	17.922	21.5236	42.257	12.675	-0.8377	-16.5742	-28.3867	6.37298	-43.29	-30.4237	-36.8568
YOR121C	YOR121C	0	0	40.4993	0	0	0	15.7658	24.6325	-2.47917	-24.8074	1.66264	-11.5724
YOR264W	YOR264W	17.38	-25.534	3.64679	50.402	-11.79	67.893	32.9167	-12.3803	0.111408	-54.9103	-19.4094	-37.1599
YOR123C	LEO1	-15.591	-36.748	33.3311	-2.8541	-13.306	99.627	11.9065	18.3254	18.8219	-10.3242	10.9366	0.306235
YOR277C	YOR277C	-14.695	-19.205	42.3157	25.723	12.546	85.322	54.886	14.9177	3.32124	-28.795	-0.983253	-14.8891
YOR124C	UBP2	-22.646	-41.093	-9.18694	27.314	-12.484	65	42.8518	45.626	-15.3462	-9.89452	-7.43826	-8.66639
YOR279C	YOR279C	-18.39	8.7773	76.2904	57.703	-15.968	91.109	43.684	54.7688	13.4715	-17.4512	13.9741	-1.73855
YOR126C	IAH1	-9.679	-38.007	82.0065	0.97973	-2.4366	10.731	7.83811	6.64665	16.4386	7.15432	11.8118	9.48306
YNL157W	YNL157W	6.1448	-1.1717	32.3806	-1.2251	0.30369	-68.235	13.3348	-26.9389	-12.2111	23.8066	-12.8762	5.46521
YNL297C	MON2	39.843	29.25	12.8728	-42.038	-8.6004	9.3459	-9.40453	22.709	25.9289	18.8361	-0.72955	9.05326
YNL156C	YNL156C	-5.181	-36.637	-27.8896	-5.4877	-17.49	-60.632	-10.2433	-28.3305	-4.51739	-17.7024	0.758695	-8.47184
YNL295W	YNL295W	-22.55	-46.25	12.364	1.5586	-9.7435	-9.1575	-20.3799	-43.8624	13.9701	23.5468	-16.013	3.76689
YNL155W	YNL155W	-17.638	-54.824	-7.97331	0.35378	-16.614	-14.268	-24.7135	-5.97513	9.57527	0.150149	-4.57915	-2.2145
YNL294C	YNL294C	13.193	16.834	48.9919	20.398	8.7153	30.003	-22.6119	-37.4358	15.3591	-1.10454	29.191	14.0432
YNL154C	YCK2	-1.5685	-36.336	22.7293	-5.0136	-13.072	30.563	-26.6171	-18.5323	10.735	-30.0895	-13.0185	-21.554
YNL293W	MSB3	-41.037	-50.431	20.3963	-1.4563	-1.4583	69.013	4.11515	-10.241	15.7721	-16.0372	-39.2733	-27.6553
YNL153C	GIM3	-1.5608	-50.801	-33.9382	-16.615	-15.594	17.054	-15.5976	-0.560807	10.6647	-28.7564	-5.52841	-17.1424
YNL292W	PUS4	-22.66	-21.857	5.1357	10.487	-4.5014	43.343	2.56449	-12.7741	-7.5307	-15.4539	15.157	-0.148468
YNL148C	ALF1	-7.4228	5.7417	-7.60555	32.477	0.4982	68.06	22.6818	3.86348	13.9086	-10.3203	-25.7679	-18.0441
YNL291C	MID1	0.85155	18.867	-13.0403	22.445	-8.861	50.795	19.0476	-2.39433	30.8355	-3.05293	-5.24555	-4.14924
YOR001W	RRP6	-3.3227	19.31	28.6418	-7.5232	-3.8154	27.836	18.9513	-6.34437	16.0093	-7.1211	-7.89182	-7.50646
YNL289W	PCL1	1.3184	-22.73	15.8642	37.74	-0.5232	73.564	34.517	16.3413	1.74758	-47.115	-34.5125	-40.8138
YOR002W	ALG6	7.1864	-36.616	27.1551	-5.5348	-1.4871	45.887	67.1087	-14.0581	16.6891	-17.3436	-9.15087	-13.2472
YNL288W	CAF40	-14.175	-57.913	27.0368	53.528	17.152	86.164	78.0455	5.90095	17.3436	36.331	-6.12553	15.1027
YOR003W	YSP3	-1.247	-18.619	-38.5234	12.454	-8.7173	64.103	51.3415	-1.98989	-1.32945	-21.9173	-25.2081	-23.5627
YNL286W	CUS2	-3.6205	-25.826	-13.9786	23.443	-10.028	70.93	53.8517	4.01925	-2.67789	12.7987	-22.2973	-4.74929
YOR005C	DNL4	11.333	-16.854	20.5555	9.889	3.1647	62.083	79.909	-3.88774	-0.600266	9.6732	-10.9853	-0.656058
YNL285W	YNL285W	24.248	-5.9811	-20.7874	4.4769	6.7175	-25.668	27.027	-9.73852	-5.38935	-0.413988	-42.1913	-21.3026
YOR006C	YOR006C	34.226	-26.874	58.6817	2.2509	1.2848	45.074	41.815	9.07096	-0.099467	-1.91658	-7.7436	-4.83009
YNL283C	WSC2	36.371	12.047	12.8427	40.091	1.7974	32.43	62.8348	15.2829	-7.77782	-14.3145	-33.6342	-23.9744
YOR007C	SGT2	-0.79484	-21.414	29.9579	-4.4165	-12.615	30.652	55.9799	-16.3935	28.916	-43.3942	65.4639	11.0348
YNL281W	HCH1	17.269	2.6412	96.7354	61.519	-9.0938	56.984	65.4448	59.2552	20.5953	6.85783	33.1543	20.0061
YOR230W	WTM1	30.688	48.858	-37.5751	-6.9071	-43.369	-57.179	-13.308	-20.6785	-12.356	2.74268	-5.06001	-1.15866
YOR092W	ECM3	6.5918	-57.533	-33.139	-22.322	-3.4705	-28.899	-15.8563	13.6617	-13.9044	22.7995	6.48323	14.6413
YOR231W	MKK1	-11.919	-8.4102	60.2382	-39.713	17.631	-23.87	-20.4952	8.1268	1.83879	25.186	47.3655	36.2758
YOR093C	YOR093C	5.3886	-40.675	10.4512	-7.9037	8.3368	10.337	-24.3641	-23.1296	-4.32962	-24.6793	-0.063156	-12.3712
YOR233W	KIN4	-5.3717	-10.054	45.5578	35.26	28.831	95.203	-19.3266	-10.0971	5.12013	-3.4692	-25.4012	-14.4352
YOR094W	ARF3	-8.1812	-10.483	-8.79311	-31.033	-0.53566	-1.4705	-26.9375	-0.954576	-7.14957	-20.4953	-27.9814	-24.2383
YOR234C	RPL33B	24.685	0.28934	-21.896	6.5193	22.571	37.008	-15.4903	-3.83554	0.994312	-15.1529	-40.6394	-27.8961
YOR097C	YOR097C	-1.7966	-52.962	-61.4165	-20.879	8.3368	32.084	-8.49108	-18.8611	22.7772	-29.3547	-25.9281	-27.6414
YOR235W	YOR235W	0	0	-1.6527	0	0	0	-21.8599	-25.2061	20.883	19.5822	-13.7358	2.92323
YOR099W	KTR1	-8.0014	-75.495	-38.1918	-2.0741	20.329	27.229	-0.65361	-1.72796	11.7144	-3.87218	-17.4154	-10.6438
YOR237W	HES1	8.7324	-51.526	2.26461	-6.7243	20.39	45.602	13.1368	-11.8594	6.56634	-0.611304	-17.3493	-8.98031
YOR100C	CRC1	11.233	-17.204	9.54783	16.777	-7.2216	44.934	4.51622	7.29253	14.4906	-43.2627	-45.0003	-44.1315
YOR238W	YOR238W	6.9874	-39.863	-40.2291	4.191	-9.8546	63.409	30.8632	11.0063	-14.4876	7.04983	-22.8066	-7.87838
YOR101W	RAS1	15.501	-39.196	-40.9825	13.39	-19.646	-4.3493	26.0022	-12.5981	16.9922	-40.516	-26.6205	-33.5683
YOR239W	ABP140	-11.971	-60.677	-10.2738	-14.869	-8.381	29.057	50.1383	8.17901	13.5637	-11.7726	-17.944	-14.8583
YOR104W	YOR104W	-21.523	-47.609	25.4897	7.7777	-2.9425	0.035868	40.7903	-7.76682	16.7013	4.6046	-19.1269	-7.26116
YHR101C	BIG1	-0.48409	-33.171	-36.3375	76.824	31.112	78.47	33.1604	-1.33045	-5.14881	3.14367	-16.219	-6.53765
YOR105W	YOR105W	-16.561	-48.29	-19.4031	22.88	5.4394	44.692	67.3449	-0.857644	0.556024	-11.8223	-14.0916	-12.957
YOR241W	MET7	28.869	-54.756	0	-22.677	-3.802	6.863	0	0	0	0	0	0
YOR106W	VAM3	6.7686	14.854	49.1065	6.5876	1.0683	40.764	100.84	7.52649	44.7988	-29.2002	-5.05926	-17.1297
YOR242C	SSP2	53.977	-67.437	-2.29181	-2.027	-3.8365	-1.9048	52.6601	-14.0258	-3.43237	-33.1288	-17.3818	-25.2553
YOR107W	RGS2	28.895	0.21597	-24.1605	27.55	1.5301	-43.402	56.4652	5.3693	-7.03987	-35.0264	-12.5978	-23.8121
YOR243C	YOR243C	56.302	-15.733	11.0625	-5.627	-9.0066	-24.917	54.6288	-11.9465	9.90581	-16.7603	-14.8754	-15.8179
YOR108W	YOR108W	17.956	7.1692	67.3647	45.751	-19.041	-9.356	78.6807	-8.17241	0.078331	-25.8582	46.4426	10.2922
YNL173C	MDG1	-2.4831	19.043	16.7179	-12.841	-28.046	-47.746	0.455872	-9.91189	-4.89391	18.8556	1.84261	10.3491
YNL314W	DAL82	-11.502	20.052	-19.0978	-27.377	17.872	-15.347	-17.5929	-36.4002	-6.45224	2.7888	9.62521	6.207
YNL170W	YNL170W	-27.177	-1.0803	0	9.1172	14.571	-30.909	0	0	0	0	0	0
YNL311C	YNL311C	1.1837	20.761	-33.6217	4.0427	25.528	51.759	-28.5207	-12.4262	17.8135	-13.6345	7.21092	-3.21179
YNL171C	YNL171C	18.957	-3.1501	101.708	-18.833	13.697	48.504	-16.838	1.76023	15.3878	-17.3394	-20.7911	-19.0653
YNL309W	STB1	3.5395	8.0999	-15.4679	-10.657	14.1	9.151	-22.0534	-20.5374	-3.59703	4.99505	18.2941	11.6446
[truncated: 4,099 more rows]
